# Supplementary material for: Diet replacement with whole insect larvae affects intestinal morphology and microbiota of broiler chickens
Source: Sci Rep. 2024 Mar 21;14:6836. doi: 10.1038/s41598-024-54184-9 (PMC10957974; doi:10.1038/s41598-024-54184-9)
Supplement: Supplementary file 5 — Supplementary Table 3. [file 41598_2024_54184_MOESM5_ESM.xlsx]

## Sheet: LEGEND
Supplementary Table 3. Sequencing statistics of the V3-V4 hypervariable region of the bacterial 16S rRNA gene.

## Sheet: INSECTS
#Sample_name	Total_reads	Combined_reads	Uncombined_reads	Percent_combined(%)	Combined_base(bp)	Min_len(bp)	Max_len(bp)	Avg_len(bp)
CONTROL.C1	117322	102540	14782	87.4	42212055	64	430	412
CONTROL.C2	100968	87743	13225	86.9	36156152	64	430	412
CONTROL.C3	91989	81664	10325	88.78	33938059	116	430	416
CONTROL.C4	103007	91955	11052	89.27	37907918	64	430	412
CONTROL.C5	117896	103931	13965	88.15	42958144	116	430	413
CONTROL.C6	103454	90001	13453	87	37189303	64	430	413
CONTROL.I1	39463	34936	4527	88.53	14778602	64	430	423
CONTROL.I2	114365	99908	14457	87.36	42385411	64	430	424
CONTROL.I3	47429	42002	5427	88.56	17938406	234	430	427
CONTROL.I4	95758	86974	8784	90.83	37066342	44	430	426
CONTROL.I5	65328	57682	7646	88.3	24498170	224	430	425
CONTROL.I6	78108	68274	9834	87.41	29015430	64	430	425
TM10.C1	116581	102930	13651	88.29	42829328	64	430	416
TM10.C2	109842	96014	13828	87.41	39701065	231	430	413
TM10.C3	117980	105361	12619	89.3	43523552	44	430	413
TM10.C4	106910	94076	12834	88	38856673	64	430	413
TM10.C5	114366	101545	12821	88.79	41993463	64	430	414
TM10.C6	104386	91886	12500	88.03	37988146	64	430	413
TM10.I1	83034	73539	9495	88.56	31244256	64	430	425
TM10.I2	79545	70216	9329	88.27	29768309	116	430	424
TM10.I3	74800	66366	8434	88.72	28098365	64	430	423
TM10.I4	91988	81523	10465	88.62	34496757	64	430	423
TM10.I5	94135	81981	12154	87.09	34774357	64	430	424
TM10.I6	74816	66404	8412	88.76	28079734	95	430	423
TM5.C1	116686	104616	12070	89.66	43052625	73	430	412
TM5.C2	103617	91216	12401	88.03	37419316	64	430	410
TM5.C3	105173	91497	13676	87	37553685	116	430	410
TM5.C4	103298	91347	11951	88.43	37684298	64	430	413
TM5.C5	117888	104215	13673	88.4	42484479	240	430	408
TM5.C6	111110	97447	13663	87.7	39865295	116	430	409
TM5.I1	112256	97252	15004	86.63	41481260	64	430	427
TM5.I2	115654	99962	15692	86.43	42552180	82	430	426
TM5.I3	111433	96296	15137	86.42	40953866	222	430	425
TM5.I4	115293	100127	15166	86.85	42686915	64	430	426
TM5.I5	101384	88100	13284	86.9	37479889	64	430	425
TM5.I6	115111	98910	16201	85.93	42057762	64	430	425
#Total	3572373	3140436	431937	87.9642	1312669567	94.8056	430	418.556
