# Supplementary material for: Diet replacement with whole insect larvae affects intestinal morphology and microbiota of broiler chickens
Source: Sci Rep. 2024 Mar 21;14:6836. doi: 10.1038/s41598-024-54184-9 (PMC10957974; doi:10.1038/s41598-024-54184-9)
Supplement: Supplementary file 6 — Supplementary Table 4. [file 41598_2024_54184_MOESM6_ESM.xlsx]

## Sheet: LEGEND
Supplementary Table 4. Quality of sequences after processing (data trimming and culling low-quality reads).

## Sheet: QCstat
Sample Name	Raw PE(#)	Qualified(#)	Nochime(#)	Q20	Q30	GC%	Effective%
CONTROL.C1	117322	100735	73259	97.4	92.1	52.1	62.44
CONTROL.C2	100968	86194	63376	97.43	92.17	52.25	62.77
CONTROL.C3	91989	80021	59898	97.39	92.04	51.95	65.11
CONTROL.C4	103007	90465	68500	97.53	92.33	52.29	66.5
CONTROL.C5	117896	101906	71284	97.34	92.06	52.2	60.46
CONTROL.C6	103454	88181	63844	97.23	91.7	52.22	61.71
CONTROL.I1	39463	33839	23862	96.84	90.72	51	60.47
CONTROL.I2	114365	96270	67501	96.59	90.17	50.8	59.02
CONTROL.I3	47429	40428	30077	96.56	90.15	50.4	63.41
CONTROL.I4	95758	84476	62820	97.21	91.62	50.47	65.6
CONTROL.I5	65328	55388	38797	96.59	90.29	50.41	59.39
CONTROL.I6	78108	65391	46040	96.36	89.63	50.76	58.94
TM10.C1	116581	100873	68601	97.35	92.04	51.96	58.84
TM10.C2	109842	94054	63989	97.26	91.9	52.29	58.26
TM10.C3	117980	103384	71771	97.38	92.1	52.44	60.83
TM10.C4	106910	92258	59291	97.28	91.92	52.42	55.46
TM10.C5	114366	99651	71128	97.49	92.35	52.5	62.19
TM10.C6	104386	90227	60686	97.34	91.95	52.4	58.14
TM10.I1	83034	70591	50282	96.65	90.41	50.77	60.56
TM10.I2	79545	67448	46292	96.66	90.46	50.64	58.2
TM10.I3	74800	63798	46533	96.81	90.77	50.81	62.21
TM10.I4	91988	78321	51174	96.71	90.57	50.52	55.63
TM10.I5	94135	78809	58247	96.72	90.56	50.11	61.88
TM10.I6	74816	64004	43696	96.77	90.59	50.63	58.4
TM5.C1	116686	102540	75483	97.38	92.12	52.53	64.69
TM5.C2	103617	89169	63078	97.23	91.81	52.71	60.88
TM5.C3	105173	89562	61478	97.23	91.7	53.27	58.45
TM5.C4	103298	89505	63082	97.29	91.83	52.79	61.07
TM5.C5	117888	102385	76549	97.37	92.1	52.63	64.93
TM5.C6	111110	95538	70334	97.34	92.04	52.65	63.3
TM5.I1	112256	93449	63390	96.72	90.59	51.27	56.47
TM5.I2	115654	95986	64298	96.59	90.29	51.43	55.6
TM5.I3	111433	92812	63516	96.82	90.79	51.48	57
TM5.I4	115293	96465	63900	96.78	90.66	51.29	55.42
TM5.I5	101384	84696	55311	96.68	90.42	51.56	54.56
TM5.I6	115111	95241	64886	96.63	90.31	51.26	56.37
Total	3572373	3054060	2146253
Average		84835
