# Supplementary material for: Diet replacement with whole insect larvae affects intestinal morphology and microbiota of broiler chickens
Source: Sci Rep. 2024 Mar 21;14:6836. doi: 10.1038/s41598-024-54184-9 (PMC10957974; doi:10.1038/s41598-024-54184-9)
Supplement: Supplementary file 7 — Supplementary Table 5. [file 41598_2024_54184_MOESM7_ESM.xlsx]

## Sheet: LEGEND
Supplementary Table 5. Classification of high quality sequences into operational taxonomic units (OTUs).

## Sheet: kingdom
Taxonomy	CONTROL.C1	CONTROL.C2	CONTROL.C3	CONTROL.C4	CONTROL.C5	CONTROL.C6	TM10.C1	TM10.C2	TM10.C3	TM10.C4	TM10.C5	TM10.C6	TM5.C1	TM5.C2	TM5.C3	TM5.C4	TM5.C5	TM5.C6	CONTROL.I1	CONTROL.I2	CONTROL.I3	CONTROL.I4	CONTROL.I5	CONTROL.I6	TM10.I1	TM10.I2	TM10.I3	TM10.I4	TM10.I5	TM10.I6	TM5.I1	TM5.I2	TM5.I3	TM5.I4	TM5.I5	TM5.I6	Tax_detail
Bacteria	57189	46196	49540	51543	57093	46807	63637	56685	66454	53054	68746	56550	56798	41895	45798	50297	47055	44165	23098	64957	29513	61486	37587	44643	49054	44877	45462	49455	57068	42542	60801	61157	61384	61322	52900	61709	k__Bacteria;
Archaea	12799	14673	8435	14536	10829	14587	1166	4193	2266	3095	49	1458	16147	18650	11324	10229	26723	23432	95	6	24	45	172	186	22	124	55	112	8	58	24	20	28	98	56	14	k__Archaea;
Others	29	36	0	5	0	2	0	5	2	1	87	0	2	1	3	0	32	47	65	13	3	65	2	34	2	9	5	2	122	6	2	1	5	2	6	13	Others

## Sheet: phylum
Taxonomy	CONTROL.C1	CONTROL.C2	CONTROL.C3	CONTROL.C4	CONTROL.C5	CONTROL.C6	TM10.C1	TM10.C2	TM10.C3	TM10.C4	TM10.C5	TM10.C6	TM5.C1	TM5.C2	TM5.C3	TM5.C4	TM5.C5	TM5.C6	CONTROL.I1	CONTROL.I2	CONTROL.I3	CONTROL.I4	CONTROL.I5	CONTROL.I6	TM10.I1	TM10.I2	TM10.I3	TM10.I4	TM10.I5	TM10.I6	TM5.I1	TM5.I2	TM5.I3	TM5.I4	TM5.I5	TM5.I6	Tax_detail
Firmicutes	26669	18989	27442	26285	30398	20794	33232	34995	45031	33904	51523	33823	39240	27359	25908	30178	29390	25567	18195	51295	27316	54788	33437	38152	42159	39076	37195	39395	47468	35109	51450	50638	49841	52316	45022	48803	k__Bacteria;p__Firmicutes;
Euryarchaeota	12799	14670	8435	14536	10828	14579	1153	4188	2250	3091	42	1414	16145	18650	11293	10225	26723	23432	95	6	24	45	172	186	22	124	55	112	8	57	24	20	28	98	56	14	k__Archaea;p__Euryarchaeota;
Campilobacterota	4569	3510	261	423	165	230	494	258	974	1243	1975	864	1232	1345	139	649	3702	3427	1646	518	72	1393	1748	2151	3217	3079	5501	7386	7676	4144	261	437	280	184	153	1876	k__Bacteria;p__Campilobacterota;
Bacteroidota	21881	20990	19345	22125	23641	21751	23511	19342	16046	13910	12368	16307	12305	9433	10647	13631	10361	12044	1232	5027	616	771	415	547	446	493	318	288	200	493	5125	4347	4054	2667	1861	6417	k__Bacteria;p__Bacteroidota;
Verrucomicrobiota	26	17	7	63	43	1337	1184	17	72	129	31	464	524	454	88	452	444	357	4	356	2	3	7	754	394	4	5	14	1	37	103	275	599	1134	1723	177	k__Bacteria;p__Verrucomicrobiota;
Proteobacteria	788	1310	678	642	402	719	679	385	1052	1029	1159	853	1352	1274	4242	977	556	1006	80	4102	77	312	79	193	100	97	214	311	210	207	1583	2003	1557	1834	1933	1590	k__Bacteria;p__Proteobacteria;
Actinobacteriota	408	92	410	158	161	209	294	158	338	243	314	458	1207	1284	3550	3010	1882	1234	1768	3371	1391	4131	1260	1961	1878	1551	1930	1688	1220	1984	1908	3209	4292	3001	2067	1811	k__Bacteria;p__Actinobacteriota;
Cyanobacteria	98	181	83	63	251	480	2453	296	1908	1717	501	2728	334	263	820	1030	126	117	25	13	4	17	26	66	209	23	139	177	61	348	47	23	31	48	28	33	k__Bacteria;p__Cyanobacteria;
WPS-2	412	295	318	292	333	502	436	308	1	6	2	1	0	0	4	0	6	0	1	0	1	3	289	500	348	333	0	1	0	0	0	0	0	0	0	0	k__Bacteria;p__WPS-2;
Synergistota	1226	131	285	596	884	132	380	95	240	180	108	338	44	19	0	42	154	13	39	3	12	16	64	8	44	10	13	23	3	35	1	0	8	0	1	0	k__Bacteria;p__Synergistota;
Desulfobacterota	1034	592	634	826	752	534	899	769	728	612	638	651	529	451	217	265	303	322	45	176	20	27	244	285	246	185	138	157	108	170	141	157	196	4	38	697	k__Bacteria;p__Desulfobacterota;
Fusobacteriota	0	0	0	0	0	0	0	0	0	0	0	0	0	0	71	0	0	0	0	52	0	0	0	0	0	0	0	0	0	0	173	56	142	124	60	207	k__Bacteria;p__Fusobacteriota;
Deferribacterota	41	35	55	57	31	87	6	2	11	17	6	7	1	0	1	0	3	11	1	2	1	3	6	7	1	0	0	0	0	0	0	2	0	0	0	13	k__Bacteria;p__Deferribacterota;
Spirochaetota	3	3	11	7	6	3	3	2	0	0	0	0	0	0	6	0	0	0	0	20	0	2	4	4	1	0	1	0	0	0	4	3	132	2	0	34	k__Bacteria;p__Spirochaetota;
Deinococcota	0	0	0	0	0	0	0	0	0	0	0	0	0	0	25	0	2	0	0	5	0	0	0	0	0	2	2	0	2	0	0	0	0	0	2	0	k__Bacteria;p__Deinococcota;
Elusimicrobiota	0	1	0	0	9	4	28	18	19	31	76	26	23	8	2	8	3	5	0	0	0	1	0	0	5	0	4	10	34	9	0	0	0	0	0	0	k__Bacteria;p__Elusimicrobiota;
Patescibacteria	0	0	0	0	0	4	19	0	2	2	0	0	3	4	22	6	7	5	2	5	1	2	0	2	1	0	0	0	0	0	5	3	16	7	0	47	k__Bacteria;p__Patescibacteria;
Halobacterota	0	0	0	0	1	8	13	5	16	4	7	41	2	0	31	4	0	0	0	0	0	0	0	0	0	0	0	0	0	1	0	0	0	0	0	0	k__Archaea;p__Halobacterota;
Bdellovibrionota	0	0	0	0	0	0	0	0	0	0	0	0	0	0	0	0	0	0	0	3	0	0	0	0	0	0	0	0	0	0	0	0	0	0	0	0	k__Bacteria;p__Bdellovibrionota;
Chloroflexi	0	0	0	0	0	0	0	0	0	0	0	0	0	0	38	0	0	0	0	1	0	0	0	0	0	0	0	0	0	0	0	0	0	0	0	0	k__Bacteria;p__Chloroflexi;
Acidobacteriota	1	0	0	0	0	0	0	0	0	0	0	0	0	0	2	0	5	0	0	0	0	0	0	0	0	2	0	4	3	2	0	0	0	0	0	0	k__Bacteria;p__Acidobacteriota;
Myxococcota	0	0	0	0	0	0	0	0	0	0	0	0	0	0	12	0	0	0	0	0	0	0	0	0	0	0	0	0	0	0	0	0	0	0	0	0	k__Bacteria;p__Myxococcota;
Zixibacteria	0	0	0	0	0	0	0	0	0	0	0	0	0	0	1	0	0	0	0	1	0	0	0	0	0	0	0	0	0	0	0	0	0	0	0	0	k__Bacteria;p__Zixibacteria;
RCP2-54	0	0	0	0	0	0	0	0	0	0	0	0	0	0	1	0	0	0	0	1	0	0	0	0	0	0	0	0	0	0	0	0	0	0	0	0	k__Bacteria;p__RCP2-54;
Thermoplasmatota	0	3	0	0	0	0	0	0	0	0	0	3	0	0	0	0	0	0	0	0	0	0	0	0	0	0	0	0	0	0	0	0	0	0	0	0	k__Archaea;p__Thermoplasmatota;
Others	62	86	11	11	17	23	19	45	34	32	132	30	6	2	5	49	143	104	125	19	3	82	10	47	7	31	7	3	204	10	2	5	241	3	18	17	Others
sum	70017	60905	57975	66084	67922	61396	64803	60883	68722	56150	68882	58008	72947	60546	57125	60526	73810	67644	23258	64976	29540	61596	37761	44863	49078	45010	45522	49569	57198	42606	60827	61178	61417	61422	52962	61736

## Sheet: order
Taxonomy	CONTROL.C1	CONTROL.C2	CONTROL.C3	CONTROL.C4	CONTROL.C5	CONTROL.C6	TM10.C1	TM10.C2	TM10.C3	TM10.C4	TM10.C5	TM10.C6	TM5.C1	TM5.C2	TM5.C3	TM5.C4	TM5.C5	TM5.C6	CONTROL.I1	CONTROL.I2	CONTROL.I3	CONTROL.I4	CONTROL.I5	CONTROL.I6	TM10.I1	TM10.I2	TM10.I3	TM10.I4	TM10.I5	TM10.I6	TM5.I1	TM5.I2	TM5.I3	TM5.I4	TM5.I5	TM5.I6	Tax_detail
Lactobacillales	3048	2926	9463	4482	6413	5650	7624	5855	6859	5828	10612	5502	10904	8605	777	8919	7899	8031	15129	42348	25482	51989	27089	31275	28450	27708	21164	26432	36903	25880	40635	38612	34630	40515	32912	38780	k__Bacteria;p__Firmicutes;c__Bacilli;o__Lactobacillales;
Methanobacteriales	12799	14670	8435	14536	10828	14579	1153	4188	2250	3091	42	1414	16145	18650	11293	10225	26723	23432	95	6	24	45	172	186	22	124	55	112	8	57	24	20	28	98	56	14	k__Archaea;p__Euryarchaeota;c__Methanobacteria;o__Methanobacteriales;
Campylobacterales	4569	3510	261	423	165	230	494	258	974	1243	1975	864	1232	1345	139	649	3702	3427	1646	518	72	1393	1748	2151	3217	3079	5501	7386	7676	4144	261	437	280	184	153	1876	k__Bacteria;p__Campilobacterota;c__Campylobacteria;o__Campylobacterales;
Bacteroidales	21817	20936	19311	22046	23557	21697	23399	19267	15985	13840	12339	16198	12213	9363	10498	13447	10291	11977	1227	5011	616	767	402	532	435	482	312	274	192	475	4947	4250	4031	2654	1855	6375	k__Bacteria;p__Bacteroidota;c__Bacteroidia;o__Bacteroidales;
Oscillospirales	6510	4408	4327	5188	6506	3925	7016	11424	11927	9212	20711	9409	8107	5747	7064	6577	5057	4448	555	4437	254	533	1187	785	880	2003	1586	1550	1691	1818	336	616	241	175	276	957	k__Bacteria;p__Firmicutes;c__Clostridia;o__Oscillospirales;
Lachnospirales	11489	6369	8080	10953	11914	5601	9683	11000	14735	10613	13070	11815	9074	5817	9296	7164	9426	6328	822	1382	375	703	1097	556	742	1107	1034	951	861	1264	1171	1820	2489	1273	2582	2108	k__Bacteria;p__Firmicutes;c__Clostridia;o__Lachnospirales;
Staphylococcales	132	38	311	75	216	126	1674	810	2391	1036	1025	261	2596	1009	37	274	242	116	352	830	441	563	2959	3562	10106	6676	11430	8326	6452	3672	6150	8048	9255	6534	5588	5296	k__Bacteria;p__Firmicutes;c__Bacilli;o__Staphylococcales;
Verrucomicrobiales	0	0	0	1	1	1300	927	1	0	0	0	0	500	433	82	412	414	349	0	329	1	2	0	753	372	0	0	0	0	0	103	275	599	1134	1723	177	k__Bacteria;p__Verrucomicrobiota;c__Verrucomicrobiae;o__Verrucomicrobiales;
Peptostreptococcales-Tissierellales	1169	1398	945	1034	1677	1262	3244	2852	4750	3648	2069	3404	4309	2967	2335	3294	2380	2947	255	314	156	328	205	255	667	594	854	837	236	899	460	376	563	398	592	279	k__Bacteria;p__Firmicutes;c__Clostridia;o__Peptostreptococcales-Tissierellales;
Veillonellales-Selenomonadales	1795	1221	2211	2277	1125	1154	464	309	389	500	765	482	596	580	4163	1175	975	358	218	429	115	133	402	623	291	222	248	493	538	505	271	124	943	1874	395	458	k__Bacteria;p__Firmicutes;c__Negativicutes;o__Veillonellales-Selenomonadales;
Corynebacteriales	165	4	371	134	122	146	176	86	197	113	229	167	273	186	20	250	287	71	1656	2441	1363	4021	1155	1822	1720	1373	1751	1496	1064	1717	1267	2520	3345	1523	1192	864	k__Bacteria;p__Actinobacteriota;c__Actinobacteria;o__Corynebacteriales;
Coriobacteriales	118	79	24	20	27	59	99	56	123	124	62	278	919	1093	3126	2749	1471	1145	34	160	7	18	17	27	33	11	40	58	14	129	181	214	89	274	214	296	k__Bacteria;p__Actinobacteriota;c__Coriobacteriia;o__Coriobacteriales;
Erysipelotrichales	406	656	345	598	594	433	838	431	775	569	675	458	777	558	349	515	739	1487	468	355	300	316	138	347	481	196	287	238	146	258	1940	450	1024	936	2053	213	k__Bacteria;p__Firmicutes;c__Bacilli;o__Erysipelotrichales;
Burkholderiales	634	947	456	452	234	330	473	291	828	861	976	706	1252	1200	2721	896	485	866	42	1242	30	216	19	78	40	32	156	246	165	145	884	1124	465	524	1092	972	k__Bacteria;p__Proteobacteria;c__Gammaproteobacteria;o__Burkholderiales;
Gastranaerophilales	83	181	83	63	251	480	2452	296	1908	1717	499	2728	334	263	815	1029	111	111	11	1	3	4	11	48	192	14	123	158	50	332	18	10	11	3	5	13	k__Bacteria;p__Cyanobacteria;c__Vampirivibrionia;o__Gastranaerophilales;
Pseudomonadales	11	0	13	1	0	0	0	0	0	0	18	0	0	2	584	0	10	0	12	1699	10	27	10	13	7	17	7	11	17	12	33	37	28	19	48	34	k__Bacteria;p__Proteobacteria;c__Gammaproteobacteria;o__Pseudomonadales;
WPS-2	412	295	318	292	333	502	436	308	1	6	2	1	0	0	4	0	6	0	1	0	1	3	289	500	348	333	0	1	0	0	0	0	0	0	0	0	k__Bacteria;p__WPS-2;c__WPS-2;o__WPS-2;
Enterobacterales	11	9	7	33	19	12	27	29	31	21	45	23	26	13	48	15	22	9	18	352	12	47	17	24	9	8	9	6	11	4	632	194	700	722	134	96	k__Bacteria;p__Proteobacteria;c__Gammaproteobacteria;o__Enterobacterales;
Pasteurellales	0	0	0	0	0	0	0	0	0	0	0	0	0	0	32	0	0	0	0	7	0	3	0	0	0	0	0	0	0	0	11	623	328	468	632	412	k__Bacteria;p__Proteobacteria;c__Gammaproteobacteria;o__Pasteurellales;
Chloroplast	15	0	0	0	0	0	1	0	0	0	2	0	0	0	2	1	15	6	14	10	1	13	15	18	17	9	16	19	11	16	29	13	20	45	23	20	k__Bacteria;p__Cyanobacteria;c__Cyanobacteriia;o__Chloroplast;
Synergistales	1226	131	285	596	884	132	380	95	240	180	108	338	44	19	0	42	154	13	39	3	12	16	64	8	44	10	13	23	3	35	1	0	8	0	1	0	k__Bacteria;p__Synergistota;c__Synergistia;o__Synergistales;
Propionibacteriales	109	5	1	0	0	0	1	0	2	0	3	1	1	0	15	2	97	9	43	57	2	32	57	61	81	93	77	74	77	85	19	36	63	49	43	52	k__Bacteria;p__Actinobacteriota;c__Actinobacteria;o__Propionibacteriales;
Desulfovibrionales	1034	592	634	826	752	534	899	769	728	612	638	651	529	451	205	265	303	322	45	164	20	27	244	285	246	185	138	157	108	170	141	157	196	4	38	697	k__Bacteria;p__Desulfobacterota;c__Desulfovibrionia;o__Desulfovibrionales;
Clostridia_vadinBB60_group	608	426	433	475	710	584	721	887	704	568	747	676	541	433	309	615	539	425	62	12	31	24	146	157	154	248	87	93	108	160	2	8	3	0	4	34	k__Bacteria;p__Firmicutes;c__Clostridia;o__Clostridia_vadinBB60_group;
Acidaminococcales	485	836	615	454	259	863	330	150	344	284	244	398	470	389	415	513	847	410	124	247	38	44	50	282	68	35	106	123	60	261	51	68	183	65	22	198	k__Bacteria;p__Firmicutes;c__Negativicutes;o__Acidaminococcales;
Micrococcales	13	1	10	0	5	3	17	16	12	5	17	7	13	5	8	7	20	6	10	28	8	11	27	34	41	72	57	54	60	45	400	388	711	820	464	512	k__Bacteria;p__Actinobacteriota;c__Actinobacteria;o__Micrococcales;
Clostridia_UCG-014	422	313	320	400	289	720	469	433	806	591	572	527	817	537	212	424	480	458	51	103	27	62	23	162	53	40	110	93	80	80	2	17	19	5	7	47	k__Bacteria;p__Firmicutes;c__Clostridia;o__Clostridia_UCG-014;
Aeromonadales	106	310	177	133	108	335	53	18	32	37	33	43	1	1	501	1	7	57	2	575	8	4	6	43	3	1	0	1	0	0	0	0	0	0	0	0	k__Bacteria;p__Proteobacteria;c__Gammaproteobacteria;o__Aeromonadales;
Bifidobacteriales	3	3	1	1	0	0	1	0	4	1	2	5	1	0	323	2	1	3	4	634	3	19	0	2	2	1	5	1	2	6	33	28	41	18	87	6	k__Bacteria;p__Actinobacteriota;c__Actinobacteria;o__Bifidobacteriales;
Christensenellales	205	137	121	95	248	213	614	386	588	451	435	355	323	201	260	153	138	107	16	194	15	8	29	64	131	96	104	112	101	77	8	17	9	13	10	16	k__Bacteria;p__Firmicutes;c__Clostridia;o__Christensenellales;
Clostridiales	2	2	8	5	2	3	7	9	6	10	24	7	5	2	76	13	1	3	7	150	3	10	8	7	9	21	15	6	12	6	290	316	375	408	344	303	k__Bacteria;p__Firmicutes;c__Clostridia;o__Clostridiales;
WCHB1-41	0	0	0	0	10	19	238	6	60	104	12	451	11	13	0	31	2	0	0	0	0	0	0	0	17	0	3	9	0	31	0	0	0	0	0	0	k__Bacteria;p__Verrucomicrobiota;c__Kiritimatiellae;o__WCHB1-41;
Flavobacteriales	0	0	2	0	0	0	0	0	0	0	0	0	0	0	1	0	0	0	1	8	0	0	0	0	0	0	0	0	0	1	177	95	8	13	5	33	k__Bacteria;p__Bacteroidota;c__Bacteroidia;o__Flavobacteriales;
Peptococcales	169	54	71	61	85	75	106	61	83	53	46	81	137	90	108	134	320	100	46	4	8	12	27	38	21	19	15	13	4	50	4	16	7	3	2	6	k__Bacteria;p__Firmicutes;c__Clostridia;o__Peptococcales;
Actinomycetales	0	0	0	0	0	0	0	0	0	0	0	0	0	0	13	0	0	0	0	15	0	2	0	0	0	0	0	0	0	0	6	21	40	316	65	77	k__Bacteria;p__Actinobacteriota;c__Actinobacteria;o__Actinomycetales;
Mycoplasmatales	0	1	0	0	0	0	0	0	0	0	0	0	0	0	37	0	0	2	0	246	0	0	0	0	0	0	0	0	0	0	9	5	0	1	2	0	k__Bacteria;p__Firmicutes;c__Bacilli;o__Mycoplasmatales;
Fusobacteriales	0	0	0	0	0	0	0	0	0	0	0	0	0	0	71	0	0	0	0	52	0	0	0	0	0	0	0	0	0	0	173	56	142	124	60	207	k__Bacteria;p__Fusobacteriota;c__Fusobacteriia;o__Fusobacteriales;
Bacillales	1	2	4	4	30	18	81	22	87	71	130	42	31	18	3	12	10	10	40	100	49	31	9	14	37	13	44	13	192	43	46	48	48	54	30	31	k__Bacteria;p__Firmicutes;c__Bacilli;o__Bacillales;
RF39	49	56	50	42	20	27	40	28	116	110	110	85	105	74	59	74	49	42	12	37	2	5	6	2	8	3	22	36	39	23	3	3	0	0	0	0	k__Bacteria;p__Firmicutes;c__Bacilli;o__RF39;
Rhizobiales	4	8	1	0	0	1	0	1	0	2	0	0	0	0	166	0	3	22	2	6	3	1	18	17	18	34	23	22	9	14	12	14	20	13	8	14	k__Bacteria;p__Proteobacteria;c__Alphaproteobacteria;o__Rhizobiales;
Eubacteriales	9	0	3	2	5	1	10	10	6	15	12	6	6	3	0	6	11	5	5	0	1	1	2	1	0	1	1	0	0	1	53	62	36	32	161	46	k__Bacteria;p__Firmicutes;c__Clostridia;o__Eubacteriales;
Deferribacterales	41	35	55	57	31	87	6	2	11	17	6	7	1	0	1	0	3	11	1	2	1	3	6	7	1	0	0	0	0	0	0	2	0	0	0	13	k__Bacteria;p__Deferribacterota;c__Deferribacteres;o__Deferribacterales;
Monoglobales	39	42	30	43	43	22	36	54	77	54	50	30	91	80	101	36	39	75	9	32	2	19	3	5	2	21	15	14	3	6	2	16	4	14	12	8	k__Bacteria;p__Firmicutes;c__Clostridia;o__Monoglobales;
Acetobacterales	0	0	0	0	0	0	0	0	0	0	7	0	0	0	0	0	0	0	3	0	6	0	0	0	0	0	0	0	2	0	0	0	0	0	0	1	k__Bacteria;p__Proteobacteria;c__Alphaproteobacteria;o__Acetobacterales;
Spirochaetales	3	3	11	7	6	3	3	2	0	0	0	0	0	0	3	0	0	0	0	0	0	0	4	4	1	0	0	0	0	0	4	0	132	2	0	34	k__Bacteria;p__Spirochaetota;c__Spirochaetia;o__Spirochaetales;
Vibrionales	0	0	0	0	0	0	0	0	0	0	0	0	0	0	44	0	0	0	0	119	0	1	0	0	0	0	0	0	0	0	0	0	0	0	0	0	k__Bacteria;p__Proteobacteria;c__Gammaproteobacteria;o__Vibrionales;
Pseudonocardiales	0	0	0	0	0	0	0	0	0	0	0	0	0	0	0	0	0	0	0	0	0	0	0	0	0	0	0	0	0	0	0	0	1	0	0	0	k__Bacteria;p__Actinobacteriota;c__Actinobacteria;o__Pseudonocardiales;
Rickettsiales	0	0	0	0	0	0	1	1	2	3	0	2	0	0	0	1	0	0	1	2	0	7	1	0	0	0	0	0	0	0	7	4	0	25	1	1	k__Bacteria;p__Proteobacteria;c__Alphaproteobacteria;o__Rickettsiales;
Rhodospirillales	13	33	19	6	22	27	71	29	92	73	36	50	61	48	17	44	28	43	0	12	4	0	3	6	17	3	9	18	0	19	0	1	13	53	13	55	k__Bacteria;p__Proteobacteria;c__Alphaproteobacteria;o__Rhodospirillales;
Deinococcales	0	0	0	0	0	0	0	0	0	0	0	0	0	0	25	0	2	0	0	5	0	0	0	0	0	2	2	0	2	0	0	0	0	0	2	0	k__Bacteria;p__Deinococcota;c__Deinococci;o__Deinococcales;
Elusimicrobiales	0	1	0	0	9	4	28	18	19	31	76	26	23	8	2	8	3	5	0	0	0	1	0	0	5	0	4	10	34	9	0	0	0	0	0	0	k__Bacteria;p__Elusimicrobiota;c__Elusimicrobia;o__Elusimicrobiales;
Alteromonadales	0	0	0	1	0	0	0	0	0	0	0	0	0	0	66	0	0	0	0	60	0	2	0	0	0	0	0	0	0	0	0	1	1	0	0	0	k__Bacteria;p__Proteobacteria;c__Gammaproteobacteria;o__Alteromonadales;
Cytophagales	0	13	0	0	0	0	0	0	0	0	0	0	0	0	0	0	0	12	0	0	0	0	5	8	5	7	4	7	5	6	0	0	0	0	0	0	k__Bacteria;p__Bacteroidota;c__Bacteroidia;o__Cytophagales;
Sphingobacteriales	0	0	0	0	0	0	0	0	0	0	0	0	0	0	0	0	0	0	0	2	0	0	0	0	0	0	0	0	0	0	0	1	15	0	0	7	k__Bacteria;p__Bacteroidota;c__Bacteroidia;o__Sphingobacteriales;
DTU014	13	12	7	9	18	21	53	25	53	40	49	36	31	15	47	20	11	10	1	3	3	1	7	5	17	14	12	10	4	17	0	0	1	0	0	0	k__Bacteria;p__Firmicutes;c__Incertae_Sedis;o__DTU014;
Acholeplasmatales	0	0	2	0	0	0	5	0	0	0	0	0	2	1	52	5	1	3	0	1	0	0	0	0	0	0	0	0	0	0	0	0	0	0	0	0	k__Bacteria;p__Firmicutes;c__Bacilli;o__Acholeplasmatales;
Saccharimonadales	0	0	0	0	0	4	19	0	2	2	0	0	3	4	22	6	7	5	2	5	1	2	0	2	1	0	0	0	0	0	0	3	16	7	0	47	k__Bacteria;p__Patescibacteria;c__Saccharimonadia;o__Saccharimonadales;
Victivallales	24	16	7	46	29	18	18	10	12	25	18	10	13	8	6	6	25	8	4	0	1	1	7	1	5	3	2	5	1	6	0	0	0	0	0	0	k__Bacteria;p__Verrucomicrobiota;c__Lentisphaeria;o__Victivallales;
Methanomicrobiales	0	0	0	0	1	8	13	5	16	4	7	41	2	0	0	4	0	0	0	0	0	0	0	0	0	0	0	0	0	1	0	0	0	0	0	0	k__Archaea;p__Halobacterota;c__Methanomicrobia;o__Methanomicrobiales;
0319-6G20	0	0	0	0	0	0	0	0	0	0	0	0	0	0	0	0	0	0	0	3	0	0	0	0	0	0	0	0	0	0	0	0	0	0	0	0	k__Bacteria;p__Bdellovibrionota;c__Oligoflexia;o__0319-6G20;
OPB41	0	0	0	0	0	0	0	0	0	0	0	0	0	0	35	0	0	0	0	1	0	0	0	0	0	0	0	0	0	0	0	0	0	0	0	0	k__Bacteria;p__Actinobacteriota;c__Coriobacteriia;o__OPB41;
Brevibacillales	0	0	0	0	0	0	0	0	0	0	0	0	0	0	7	0	0	0	0	34	0	0	0	0	0	0	0	0	0	0	0	0	0	0	0	0	k__Bacteria;p__Firmicutes;c__Bacilli;o__Brevibacillales;
Methanosarciniales	0	0	0	0	0	0	0	0	0	0	0	0	0	0	31	0	0	0	0	0	0	0	0	0	0	0	0	0	0	0	0	0	0	0	0	0	k__Archaea;p__Halobacterota;c__Methanosarcinia;o__Methanosarciniales;
Rhodobacterales	0	0	0	0	0	3	0	0	0	0	0	0	0	0	30	0	0	0	0	0	4	4	1	6	2	0	4	0	0	0	1	3	0	0	2	1	k__Bacteria;p__Proteobacteria;c__Alphaproteobacteria;o__Rhodobacterales;
Clostridia	7	6	13	12	17	12	13	13	8	16	18	16	7	7	30	6	2	4	2	2	3	2	1	0	4	3	1	2	4	0	0	2	1	0	0	0	k__Bacteria;p__Firmicutes;c__Clostridia;o__Clostridia;
Streptosporangiales	0	0	3	3	7	1	0	0	0	0	1	0	0	0	0	0	6	0	21	22	8	28	4	15	1	1	0	5	3	2	2	1	2	1	1	4	k__Bacteria;p__Actinobacteriota;c__Actinobacteria;o__Streptosporangiales;
Chthoniobacterales	0	0	0	0	0	0	0	0	0	0	0	0	0	0	0	0	0	0	0	27	0	0	0	0	0	0	0	0	0	0	0	0	0	0	0	0	k__Bacteria;p__Verrucomicrobiota;c__Verrucomicrobiae;o__Chthoniobacterales;
Thermoanaerobaculales	1	0	0	0	0	0	0	0	0	0	0	0	0	0	0	0	5	0	0	0	0	0	0	0	0	2	0	4	3	2	0	0	0	0	0	0	k__Bacteria;p__Acidobacteriota;c__Thermoanaerobaculia;o__Thermoanaerobaculales;
Izemoplasmatales	0	0	0	0	9	5	14	4	25	12	1	21	3	2	0	6	0	0	0	0	0	0	0	0	6	0	6	3	0	10	0	0	0	0	0	0	k__Bacteria;p__Firmicutes;c__Bacilli;o__Izemoplasmatales;
Brevinematales	0	0	0	0	0	0	0	0	0	0	0	0	0	0	3	0	0	0	0	20	0	0	0	0	0	0	1	0	0	0	0	0	0	0	0	0	k__Bacteria;p__Spirochaetota;c__Brevinematia;o__Brevinematales;
Anaerolineales	0	0	0	0	0	0	0	0	0	0	0	0	0	0	21	0	0	0	0	0	0	0	0	0	0	0	0	0	0	0	0	0	0	0	0	0	k__Bacteria;p__Chloroflexi;c__Anaerolineae;o__Anaerolineales;
Caulobacterales	0	1	0	0	0	0	0	0	0	0	0	0	0	0	0	0	0	6	0	1	0	0	0	4	3	1	3	2	1	1	0	0	0	0	0	0	k__Bacteria;p__Proteobacteria;c__Alphaproteobacteria;o__Caulobacterales;
Chitinophagales	0	0	0	0	0	2	0	0	0	0	9	0	0	0	9	0	0	0	2	4	0	2	0	0	0	0	0	0	3	0	0	0	0	0	0	0	k__Bacteria;p__Bacteroidota;c__Bacteroidia;o__Chitinophagales;
Brachyspirales	0	0	0	0	0	0	0	0	0	0	0	0	0	0	0	0	0	0	0	0	0	2	0	0	0	0	0	0	0	0	0	3	0	0	0	0	k__Bacteria;p__Spirochaetota;c__Brachyspirae;o__Brachyspirales;
Paracaedibacterales	6	1	5	13	7	0	2	1	2	0	0	0	0	0	0	0	1	0	0	0	0	0	3	0	0	0	0	0	0	0	1	1	0	0	0	0	k__Bacteria;p__Proteobacteria;c__Alphaproteobacteria;o__Paracaedibacterales;
Thermomicrobiales	0	0	0	0	0	0	0	0	0	0	0	0	0	0	12	0	0	0	0	1	0	0	0	0	0	0	0	0	0	0	0	0	0	0	0	0	k__Bacteria;p__Chloroflexi;c__Chloroflexia;o__Thermomicrobiales;
Myxococcales	0	0	0	0	0	0	0	0	0	0	0	0	0	0	12	0	0	0	0	0	0	0	0	0	0	0	0	0	0	0	0	0	0	0	0	0	k__Bacteria;p__Myxococcota;c__Myxococcia;o__Myxococcales;
Desulfobulbales	0	0	0	0	0	0	0	0	0	0	0	0	0	0	12	0	0	0	0	6	0	0	0	0	0	0	0	0	0	0	0	0	0	0	0	0	k__Bacteria;p__Desulfobacterota;c__Desulfobulbia;o__Desulfobulbales;
Pedosphaerales	0	0	0	11	1	0	0	0	0	0	0	0	0	0	0	0	1	0	0	0	0	0	0	0	0	0	0	0	0	0	0	0	0	0	0	0	k__Bacteria;p__Verrucomicrobiota;c__Verrucomicrobiae;o__Pedosphaerales;
Oceanospirillales	0	0	0	0	0	0	0	0	0	0	0	0	0	0	0	0	0	0	0	4	0	0	0	0	0	0	0	0	0	0	2	1	1	0	0	0	k__Bacteria;p__Proteobacteria;c__Gammaproteobacteria;o__Oceanospirillales;
Cardiobacteriales	0	0	0	0	0	0	0	0	1	0	0	0	0	0	0	1	0	0	0	0	0	0	1	2	0	0	1	2	0	3	0	0	1	10	1	4	k__Bacteria;p__Proteobacteria;c__Gammaproteobacteria;o__Cardiobacteriales;
Xanthomonadales	0	0	0	0	0	0	0	0	0	0	0	0	0	0	11	0	0	0	0	8	0	0	0	0	0	0	0	0	0	0	0	0	0	0	2	0	k__Bacteria;p__Proteobacteria;c__Gammaproteobacteria;o__Xanthomonadales;
Paenibacillales	0	0	0	0	0	0	0	0	0	0	0	0	0	0	7	0	0	0	0	9	0	0	0	0	0	0	0	0	0	0	0	0	0	0	0	2	k__Bacteria;p__Firmicutes;c__Bacilli;o__Paenibacillales;
Elsterales	0	0	0	0	0	0	0	0	0	0	0	0	0	0	6	0	0	0	0	1	0	0	0	0	0	0	0	0	0	0	0	0	0	0	0	0	k__Bacteria;p__Proteobacteria;c__Alphaproteobacteria;o__Elsterales;
Absconditabacteriales_(SR1)	0	0	0	0	0	0	0	0	0	0	0	0	0	0	0	0	0	0	0	0	0	0	0	0	0	0	0	0	0	0	5	0	0	0	0	0	k__Bacteria;p__Patescibacteria;c__Gracilibacteria;o__Absconditabacteriales_(SR1);
Solirubrobacterales	0	0	0	0	0	0	0	0	0	0	0	0	0	0	9	0	0	0	0	9	0	0	0	0	0	0	0	0	0	0	0	0	0	0	1	0	k__Bacteria;p__Actinobacteriota;c__Thermoleophilia;o__Solirubrobacterales;
Sphingomonadales	0	0	0	0	0	0	0	0	0	0	0	0	0	0	2	0	0	0	0	4	0	0	0	0	0	0	0	0	0	0	0	0	0	0	0	0	k__Bacteria;p__Proteobacteria;c__Alphaproteobacteria;o__Sphingomonadales;
Kineosporiales	0	0	0	0	0	0	0	0	0	0	0	0	0	0	0	0	0	0	0	0	0	0	0	0	0	0	0	0	0	0	0	1	0	0	0	0	k__Bacteria;p__Actinobacteriota;c__Actinobacteria;o__Kineosporiales;
Ectothiorhodospirales	0	0	0	0	0	0	0	0	0	0	0	0	0	0	5	0	0	0	0	4	0	0	0	0	0	0	0	0	0	0	0	0	0	0	0	0	k__Bacteria;p__Proteobacteria;c__Gammaproteobacteria;o__Ectothiorhodospirales;
Micropepsales	0	0	0	0	0	0	0	0	0	0	0	0	0	0	5	0	0	0	0	0	0	0	0	0	0	0	0	0	0	0	0	0	0	0	0	0	k__Bacteria;p__Proteobacteria;c__Alphaproteobacteria;o__Micropepsales;
Opitutales	2	1	0	5	2	0	1	0	0	0	1	3	0	0	0	3	2	0	0	0	0	0	0	0	0	1	0	0	0	0	0	0	0	0	0	0	k__Bacteria;p__Verrucomicrobiota;c__Verrucomicrobiae;o__Opitutales;
CCD24	0	0	0	0	0	0	0	0	0	0	0	0	0	0	4	0	0	0	0	2	0	0	0	0	0	0	0	0	0	0	0	0	0	0	0	0	k__Bacteria;p__Proteobacteria;c__Gammaproteobacteria;o__CCD24;
Synechococcales	0	0	0	0	0	0	0	0	0	0	0	0	0	0	3	0	0	0	0	2	0	0	0	0	0	0	0	0	0	0	0	0	0	0	0	0	k__Bacteria;p__Cyanobacteria;c__Cyanobacteriia;o__Synechococcales;
Zixibacteria	0	0	0	0	0	0	0	0	0	0	0	0	0	0	1	0	0	0	0	1	0	0	0	0	0	0	0	0	0	0	0	0	0	0	0	0	k__Bacteria;p__Zixibacteria;c__Zixibacteria;o__Zixibacteria;
SJA-15	0	0	0	0	0	0	0	0	0	0	0	0	0	0	5	0	0	0	0	0	0	0	0	0	0	0	0	0	0	0	0	0	0	0	0	0	k__Bacteria;p__Chloroflexi;c__Anaerolineae;o__SJA-15;
Syntrophomonadales	2	0	1	0	0	1	1	2	5	0	3	1	1	1	0	1	0	0	0	0	0	0	0	0	0	0	0	0	1	1	0	0	0	0	0	0	k__Bacteria;p__Firmicutes;c__Syntrophomonadia;o__Syntrophomonadales;
RCP2-54	0	0	0	0	0	0	0	0	0	0	0	0	0	0	1	0	0	0	0	1	0	0	0	0	0	0	0	0	0	0	0	0	0	0	0	0	k__Bacteria;p__RCP2-54;c__RCP2-54;o__RCP2-54;
Methylococcales	0	0	0	0	0	0	0	0	0	0	0	0	0	0	0	0	0	0	0	1	0	0	0	0	0	0	0	0	0	0	0	0	0	0	0	0	k__Bacteria;p__Proteobacteria;c__Gammaproteobacteria;o__Methylococcales;
Kapabacteriales	0	0	0	0	0	0	0	0	0	0	0	0	0	0	4	0	0	0	0	1	0	0	0	0	0	0	0	0	0	0	0	0	0	0	0	0	k__Bacteria;p__Bacteroidota;c__Kapabacteria;o__Kapabacteriales;
Methanomassiliicoccales	0	3	0	0	0	0	0	0	0	0	0	3	0	0	0	0	0	0	0	0	0	0	0	0	0	0	0	0	0	0	0	0	0	0	0	0	k__Archaea;p__Thermoplasmatota;c__Thermoplasmata;o__Methanomassiliicoccales;
Micromonosporales	0	0	0	0	0	0	0	0	0	0	0	0	0	0	0	0	0	0	0	1	0	0	0	0	0	0	0	0	0	0	0	0	0	0	0	0	k__Bacteria;p__Actinobacteriota;c__Actinobacteria;o__Micromonosporales;
Diplorickettsiales	0	0	0	0	0	0	0	0	0	0	0	0	0	0	0	0	0	0	0	2	0	0	0	0	0	0	0	0	0	0	0	0	0	0	0	0	k__Bacteria;p__Proteobacteria;c__Gammaproteobacteria;o__Diplorickettsiales;
Acidobacteriae	0	0	0	0	0	0	0	0	0	0	0	0	0	0	2	0	0	0	0	0	0	0	0	0	0	0	0	0	0	0	0	0	0	0	0	0	k__Bacteria;p__Acidobacteriota;c__Acidobacteriae;o__Acidobacteriae;
AT-s2-59	0	0	0	0	0	0	0	0	0	0	0	0	0	0	0	0	0	0	0	1	0	0	0	0	0	0	0	0	0	0	0	0	0	0	0	0	k__Bacteria;p__Proteobacteria;c__Gammaproteobacteria;o__AT-s2-59;
Others	238	214	125	169	331	164	372	365	456	357	351	379	417	305	305	494	437	360	148	55	14	88	67	66	46	92	65	63	242	108	20	20	251	19	49	40	Others

## Sheet: family
Taxonomy	CONTROL.C1	CONTROL.C2	CONTROL.C3	CONTROL.C4	CONTROL.C5	CONTROL.C6	TM10.C1	TM10.C2	TM10.C3	TM10.C4	TM10.C5	TM10.C6	TM5.C1	TM5.C2	TM5.C3	TM5.C4	TM5.C5	TM5.C6	CONTROL.I1	CONTROL.I2	CONTROL.I3	CONTROL.I4	CONTROL.I5	CONTROL.I6	TM10.I1	TM10.I2	TM10.I3	TM10.I4	TM10.I5	TM10.I6	TM5.I1	TM5.I2	TM5.I3	TM5.I4	TM5.I5	TM5.I6	Tax_detail
Lactobacillaceae	2897	2795	8907	4332	5581	5280	5931	4693	4680	4355	9141	4338	8343	7127	504	7672	7257	6979	14774	40815	24693	51513	25681	30220	25997	25540	18529	24057	35193	23838	30275	30090	22183	28364	25389	30649	k__Bacteria;p__Firmicutes;c__Bacilli;o__Lactobacillales;f__Lactobacillaceae;
Methanobacteriaceae	12799	14670	8435	14536	10828	14579	1153	4188	2250	3091	42	1414	16145	18650	11293	10225	26723	23432	95	6	24	45	172	186	22	124	55	112	8	57	24	20	28	98	56	14	k__Archaea;p__Euryarchaeota;c__Methanobacteria;o__Methanobacteriales;f__Methanobacteriaceae;
Helicobacteraceae	4467	3306	174	317	114	96	283	221	845	1123	1584	512	1204	1322	130	555	3622	3272	1412	30	44	791	1682	2007	3012	2955	5341	7199	7186	3778	237	423	223	135	144	1806	k__Bacteria;p__Campilobacterota;c__Campylobacteria;o__Campylobacterales;f__Helicobacteraceae;
Ruminococcaceae	3995	2922	2767	3317	3713	2443	4539	8607	8802	6799	18702	7290	5540	3926	4760	4815	3040	2948	331	2106	156	273	393	302	356	1266	1032	978	1374	1202	238	252	151	101	126	326	k__Bacteria;p__Firmicutes;c__Clostridia;o__Oscillospirales;f__Ruminococcaceae;
Lachnospiraceae	11484	6364	8077	10943	11895	5586	9649	10965	14674	10561	13024	11765	9030	5795	9290	7124	9416	6311	819	1382	375	703	1097	556	738	1105	1029	947	857	1254	1170	1818	2489	1273	2582	2108	k__Bacteria;p__Firmicutes;c__Clostridia;o__Lachnospirales;f__Lachnospiraceae;
Bacteroidaceae	11815	10925	10717	12430	14111	13621	13769	8529	8128	6919	4238	5671	3620	2724	5551	2608	3984	4297	264	1491	170	197	198	293	199	157	117	86	46	80	1471	1023	979	1436	809	2557	k__Bacteria;p__Bacteroidota;c__Bacteroidia;o__Bacteroidales;f__Bacteroidaceae;
Staphylococcaceae	130	38	310	75	216	126	1674	810	2391	1036	1025	261	2596	1009	32	274	242	116	352	825	440	555	2959	3562	10106	6676	11430	8326	6452	3671	6131	7603	8657	6109	5554	4629	k__Bacteria;p__Firmicutes;c__Bacilli;o__Staphylococcales;f__Staphylococcaceae;
Akkermansiaceae	0	0	0	1	1	1300	927	1	0	0	0	0	500	433	78	412	414	349	0	327	1	2	0	753	372	0	0	0	0	0	103	275	599	1134	1723	177	k__Bacteria;p__Verrucomicrobiota;c__Verrucomicrobiae;o__Verrucomicrobiales;f__Akkermansiaceae;
Campylobacteraceae	102	204	87	106	51	134	211	37	129	120	391	352	28	23	3	94	80	155	234	488	28	602	66	144	205	124	160	187	490	366	24	14	57	49	9	70	k__Bacteria;p__Campilobacterota;c__Campylobacteria;o__Campylobacterales;f__Campylobacteraceae;
Rikenellaceae	4686	3275	3784	3767	4195	3757	4992	5047	4418	3694	3475	6512	4030	2856	2166	6242	3307	2701	148	831	63	87	83	125	111	170	106	86	74	251	23	32	15	19	4	71	k__Bacteria;p__Bacteroidota;c__Bacteroidia;o__Bacteroidales;f__Rikenellaceae;
Barnesiellaceae	3302	3852	2930	2967	3196	2412	2749	5120	3015	2918	4326	3595	4092	3416	1169	4086	2209	3203	164	107	84	84	80	69	47	140	74	93	66	135	9	7	4	2	2	17	k__Bacteria;p__Bacteroidota;c__Bacteroidia;o__Bacteroidales;f__Barnesiellaceae;
Muribaculaceae	5	1135	36	6	9	61	884	7	7	7	3	2	242	201	176	226	205	1219	539	1794	237	280	2	5	58	0	1	2	0	2	3044	2891	2242	1025	944	2462	k__Bacteria;p__Bacteroidota;c__Bacteroidia;o__Bacteroidales;f__Muribaculaceae;
Streptococcaceae	79	112	255	56	707	263	1229	933	1595	1240	1142	884	1785	1213	220	873	437	934	44	631	123	73	648	230	854	1014	1008	1198	705	917	3139	2791	5459	6826	3737	4313	k__Bacteria;p__Firmicutes;c__Bacilli;o__Lactobacillales;f__Streptococcaceae;
Leuconostocaceae	64	6	251	85	67	77	244	101	274	77	87	141	451	172	16	259	168	75	276	732	590	346	625	659	1115	808	1102	771	586	811	3458	4088	4824	3567	2464	1782	k__Bacteria;p__Firmicutes;c__Bacilli;o__Lactobacillales;f__Leuconostocaceae;
Selenomonadaceae	1795	1221	2211	2277	1125	1154	463	309	387	500	765	482	596	580	3099	1174	975	358	218	106	115	128	402	623	291	222	248	493	538	505	2	3	626	70	5	57	k__Bacteria;p__Firmicutes;c__Negativicutes;o__Veillonellales-Selenomonadales;f__Selenomonadaceae;
Peptostreptococcaceae	1116	1350	909	960	1611	1204	3138	2755	4637	3547	1982	3298	4228	2911	2190	3226	2296	2897	238	270	133	313	187	236	636	560	831	811	219	877	449	336	490	382	529	256	k__Bacteria;p__Firmicutes;c__Clostridia;o__Peptostreptococcales-Tissierellales;f__Peptostreptococcaceae;
Corynebacteriaceae	163	4	369	134	122	146	176	86	197	113	227	167	273	186	20	250	287	71	1653	2441	1363	4017	1155	1821	1717	1373	1751	1493	1062	1717	1263	2515	3344	1523	1189	857	k__Bacteria;p__Actinobacteriota;c__Actinobacteria;o__Corynebacteriales;f__Corynebacteriaceae;
Erysipelotrichaceae	148	533	106	143	249	347	691	231	517	396	409	319	603	414	288	415	428	1368	412	250	285	267	43	309	451	134	214	177	83	186	1849	373	875	668	1965	94	k__Bacteria;p__Firmicutes;c__Bacilli;o__Erysipelotrichales;f__Erysipelotrichaceae;
Gastranaerophilales	83	181	83	63	251	480	2452	296	1908	1717	499	2728	334	263	815	1029	111	111	11	1	3	4	11	48	192	14	123	158	50	332	18	10	11	3	5	13	k__Bacteria;p__Cyanobacteria;c__Vampirivibrionia;o__Gastranaerophilales;f__Gastranaerophilales;
Tannerellaceae	1682	655	977	2418	1651	341	286	189	141	136	101	134	4	10	395	8	382	115	92	357	43	81	33	5	2	2	1	1	0	1	61	72	133	42	24	202	k__Bacteria;p__Bacteroidota;c__Bacteroidia;o__Bacteroidales;f__Tannerellaceae;
Oscillospiraceae	2023	1126	1218	1513	2372	1129	1873	2148	2058	1560	1328	1512	1706	1171	921	1204	1455	943	179	779	73	147	722	410	413	611	385	373	215	454	53	226	68	23	23	464	k__Bacteria;p__Firmicutes;c__Clostridia;o__Oscillospirales;f__Oscillospiraceae;
Veillonellaceae	0	0	0	0	0	0	1	0	2	0	0	0	0	0	1056	1	0	0	0	323	0	5	0	0	0	0	0	0	0	0	269	121	317	1804	390	401	k__Bacteria;p__Firmicutes;c__Negativicutes;o__Veillonellales-Selenomonadales;f__Veillonellaceae;
Sutterellaceae	616	919	442	435	227	310	463	284	816	852	967	694	1245	1198	739	890	477	836	37	187	21	26	12	58	29	30	140	236	161	137	116	160	229	102	49	58	k__Bacteria;p__Proteobacteria;c__Gammaproteobacteria;o__Burkholderiales;f__Sutterellaceae;
Coriobacteriaceae	79	46	6	7	11	9	7	10	72	85	9	119	775	978	1984	1769	1327	1028	27	120	1	6	10	2	6	3	19	47	3	54	16	8	10	17	10	12	k__Bacteria;p__Actinobacteriota;c__Coriobacteriia;o__Coriobacteriales;f__Coriobacteriaceae;
Neisseriaceae	4	0	0	0	0	0	0	0	0	0	0	0	0	0	5	0	3	1	1	11	0	180	1	1	1	0	1	0	1	1	116	909	210	255	978	888	k__Bacteria;p__Proteobacteria;c__Gammaproteobacteria;o__Burkholderiales;f__Neisseriaceae;
WPS-2	412	295	318	292	333	502	436	308	1	6	2	1	0	0	4	0	6	0	1	0	1	3	289	500	348	333	0	1	0	0	0	0	0	0	0	0	k__Bacteria;p__WPS-2;c__WPS-2;o__WPS-2;f__WPS-2;
Pseudomonadaceae	0	0	0	0	0	0	0	0	0	0	0	0	0	2	518	0	0	0	0	1655	1	21	1	1	0	0	2	1	1	0	25	23	21	16	24	16	k__Bacteria;p__Proteobacteria;c__Gammaproteobacteria;o__Pseudomonadales;f__Pseudomonadaceae;
Enterobacteriaceae	11	9	7	33	19	12	27	29	31	21	45	23	26	13	48	15	22	9	18	330	12	45	17	24	6	6	9	6	11	4	632	194	700	722	132	96	k__Bacteria;p__Proteobacteria;c__Gammaproteobacteria;o__Enterobacterales;f__Enterobacteriaceae;
Enterococcaceae	8	10	45	9	54	30	213	124	302	151	234	135	316	86	11	108	37	38	34	124	71	34	124	159	456	320	505	382	402	293	1519	1292	1630	1579	1038	911	k__Bacteria;p__Firmicutes;c__Bacilli;o__Lactobacillales;f__Enterococcaceae;
Prevotellaceae	104	554	367	124	147	819	465	74	61	43	42	69	75	64	833	68	87	225	17	397	7	18	0	17	13	0	0	0	0	0	196	166	561	112	62	810	k__Bacteria;p__Bacteroidota;c__Bacteroidia;o__Bacteroidales;f__Prevotellaceae;
Eubacterium_coprostanoligenes_group	100	60	72	73	84	90	148	154	188	123	189	187	126	82	1222	133	65	56	10	1495	11	94	15	27	34	16	36	26	40	60	31	95	2	42	117	33	k__Bacteria;p__Firmicutes;c__Clostridia;o__Oscillospirales;f__Eubacterium_coprostanoligenes_group;
Pasteurellaceae	0	0	0	0	0	0	0	0	0	0	0	0	0	0	32	0	0	0	0	7	0	3	0	0	0	0	0	0	0	0	11	623	328	468	632	412	k__Bacteria;p__Proteobacteria;c__Gammaproteobacteria;o__Pasteurellales;f__Pasteurellaceae;
Chloroplast	15	0	0	0	0	0	1	0	0	0	2	0	0	0	2	1	15	6	14	10	1	13	15	18	17	9	16	19	11	16	29	13	20	45	23	20	k__Bacteria;p__Cyanobacteria;c__Cyanobacteriia;o__Chloroplast;f__Chloroplast;
Synergistaceae	1226	131	285	596	884	132	380	95	240	180	108	338	44	19	0	42	154	13	39	3	12	16	64	8	44	10	13	23	3	35	1	0	8	0	1	0	k__Bacteria;p__Synergistota;c__Synergistia;o__Synergistales;f__Synergistaceae;
Atopobiaceae	20	18	3	1	1	9	13	0	9	4	4	116	95	85	1100	936	88	82	5	9	4	9	2	9	10	1	9	4	2	65	123	161	54	220	168	256	k__Bacteria;p__Actinobacteriota;c__Coriobacteriia;o__Coriobacteriales;f__Atopobiaceae;
Propionibacteriaceae	109	5	1	0	0	0	1	0	2	0	3	1	1	0	15	2	97	9	42	57	2	32	54	61	81	91	74	73	76	85	19	36	63	49	43	52	k__Bacteria;p__Actinobacteriota;c__Actinobacteria;o__Propionibacteriales;f__Propionibacteriaceae;
Desulfovibrionaceae	1034	592	634	826	752	534	899	769	728	612	638	651	529	451	205	265	303	322	45	164	20	27	244	285	246	185	138	157	108	170	141	157	196	4	38	697	k__Bacteria;p__Desulfobacterota;c__Desulfovibrionia;o__Desulfovibrionales;f__Desulfovibrionaceae;
Burkholderiaceae	0	0	0	0	0	0	0	0	2	0	0	0	0	0	891	0	0	0	0	925	2	3	0	0	1	0	0	0	0	0	629	52	18	161	63	17	k__Bacteria;p__Proteobacteria;c__Gammaproteobacteria;o__Burkholderiales;f__Burkholderiaceae;
Clostridia_vadinBB60_group	608	426	433	475	710	584	721	887	704	568	747	676	541	433	309	615	539	425	62	12	31	24	146	157	154	248	87	93	108	160	2	8	3	0	4	34	k__Bacteria;p__Firmicutes;c__Clostridia;o__Clostridia_vadinBB60_group;f__Clostridia_vadinBB60_group;
Acidaminococcaceae	485	836	615	454	259	863	330	150	344	284	244	398	470	389	415	513	847	410	124	247	38	44	50	282	68	35	106	123	60	261	51	68	183	65	22	198	k__Bacteria;p__Firmicutes;c__Negativicutes;o__Acidaminococcales;f__Acidaminococcaceae;
Clostridia_UCG-014	422	313	320	400	289	720	469	433	806	591	572	527	817	537	212	424	480	458	51	103	27	62	23	162	53	40	110	93	80	80	2	17	19	5	7	47	k__Bacteria;p__Firmicutes;c__Clostridia;o__Clostridia_UCG-014;f__Clostridia_UCG-014;
Butyricicoccaceae	253	244	224	228	257	205	366	379	714	612	347	290	544	430	74	244	298	381	15	8	7	13	43	39	59	79	105	148	49	64	7	25	12	5	5	39	k__Bacteria;p__Firmicutes;c__Clostridia;o__Oscillospirales;f__Butyricicoccaceae;
Aeromonadaceae	0	0	0	0	0	0	0	0	0	0	0	0	0	0	501	0	0	0	0	575	0	0	0	0	0	0	0	0	0	0	0	0	0	0	0	0	k__Bacteria;p__Proteobacteria;c__Gammaproteobacteria;o__Aeromonadales;f__Aeromonadaceae;
Porphyromonadaceae	0	0	0	0	0	0	0	0	0	0	0	0	0	0	0	0	0	0	0	0	0	0	0	0	0	0	0	0	0	0	132	55	80	11	6	216	k__Bacteria;p__Bacteroidota;c__Bacteroidia;o__Bacteroidales;f__Porphyromonadaceae;
Comamonadaceae	0	0	0	0	0	0	0	0	0	0	0	0	1	0	674	1	1	0	2	22	1	4	1	3	1	0	2	0	0	1	17	2	4	3	2	1	k__Bacteria;p__Proteobacteria;c__Gammaproteobacteria;o__Burkholderiales;f__Comamonadaceae;
Gemellaceae	2	0	1	0	0	0	0	0	0	0	0	0	0	0	5	0	0	0	0	5	1	8	0	0	0	0	0	0	0	1	19	445	598	425	34	667	k__Bacteria;p__Firmicutes;c__Bacilli;o__Staphylococcales;f__Gemellaceae;
Bifidobacteriaceae	3	3	1	1	0	0	1	0	4	1	2	5	1	0	323	2	1	3	4	634	3	19	0	2	2	1	5	1	2	6	33	28	41	18	87	6	k__Bacteria;p__Actinobacteriota;c__Actinobacteria;o__Bifidobacteriales;f__Bifidobacteriaceae;
Christensenellaceae	205	137	121	95	248	213	614	386	588	451	435	355	323	201	260	153	138	107	16	194	15	8	29	64	131	96	104	112	101	77	8	17	9	13	10	16	k__Bacteria;p__Firmicutes;c__Clostridia;o__Christensenellales;f__Christensenellaceae;
Carnobacteriaceae	0	0	0	0	2	0	1	0	0	0	3	0	0	0	22	0	0	0	0	20	1	22	3	0	1	1	3	0	0	0	17	17	210	28	10	592	k__Bacteria;p__Firmicutes;c__Bacilli;o__Lactobacillales;f__Carnobacteriaceae;
Aerococcaceae	0	0	3	0	0	0	0	2	6	1	0	2	9	5	1	4	0	5	1	8	4	1	4	4	21	8	4	8	8	9	576	149	94	39	44	185	k__Bacteria;p__Firmicutes;c__Bacilli;o__Lactobacillales;f__Aerococcaceae;
Clostridiaceae	2	2	8	5	2	3	7	9	6	10	24	7	5	2	76	13	1	3	7	150	3	10	8	7	9	21	15	6	12	6	290	316	375	408	344	303	k__Bacteria;p__Firmicutes;c__Clostridia;o__Clostridiales;f__Clostridiaceae;
Micrococcaceae	12	0	0	0	0	1	2	5	0	0	0	0	2	0	2	0	11	0	4	15	1	1	3	9	10	15	19	18	7	6	105	31	337	502	198	140	k__Bacteria;p__Actinobacteriota;c__Actinobacteria;o__Micrococcales;f__Micrococcaceae;
Erysipelatoclostridiaceae	258	123	239	455	345	86	147	200	258	173	266	139	174	144	61	100	311	119	56	105	15	49	95	38	30	62	73	61	63	72	91	77	149	268	88	119	k__Bacteria;p__Firmicutes;c__Bacilli;o__Erysipelotrichales;f__Erysipelatoclostridiaceae;
WCHB1-41	0	0	0	0	10	19	238	6	60	104	12	451	11	13	0	31	2	0	0	0	0	0	0	0	17	0	3	9	0	31	0	0	0	0	0	0	k__Bacteria;p__Verrucomicrobiota;c__Kiritimatiellae;o__WCHB1-41;f__WCHB1-41;
Rhodocyclaceae	0	0	0	0	0	0	0	0	0	0	0	0	0	0	403	0	0	0	0	81	0	1	0	0	0	0	0	0	0	0	2	0	1	2	0	1	k__Bacteria;p__Proteobacteria;c__Gammaproteobacteria;o__Burkholderiales;f__Rhodocyclaceae;
Marinifilaceae	127	171	154	170	109	158	182	234	167	99	125	193	133	78	100	191	99	119	3	33	5	16	3	5	4	10	13	6	6	6	9	4	2	4	4	21	k__Bacteria;p__Bacteroidota;c__Bacteroidia;o__Bacteroidales;f__Marinifilaceae;
Flavobacteriaceae	0	0	0	0	0	0	0	0	0	0	0	0	0	0	1	0	0	0	0	2	0	0	0	0	0	0	0	0	0	0	174	92	3	10	3	13	k__Bacteria;p__Bacteroidota;c__Bacteroidia;o__Flavobacteriales;f__Flavobacteriaceae;
Succinivibrionaceae	106	310	177	133	108	335	53	18	32	37	33	43	1	1	0	1	7	57	2	0	8	4	6	43	3	1	0	1	0	0	0	0	0	0	0	0	k__Bacteria;p__Proteobacteria;c__Gammaproteobacteria;o__Aeromonadales;f__Succinivibrionaceae;
Peptococcaceae	169	54	71	61	85	75	106	61	83	53	46	81	137	90	108	134	320	100	46	4	8	12	27	38	21	19	15	13	4	50	4	16	7	3	2	6	k__Bacteria;p__Firmicutes;c__Clostridia;o__Peptococcales;f__Peptococcaceae;
Actinomycetaceae	0	0	0	0	0	0	0	0	0	0	0	0	0	0	13	0	0	0	0	15	0	2	0	0	0	0	0	0	0	0	6	21	40	316	65	77	k__Bacteria;p__Actinobacteriota;c__Actinobacteria;o__Actinomycetales;f__Actinomycetaceae;
Mycoplasmataceae	0	1	0	0	0	0	0	0	0	0	0	0	0	0	37	0	0	2	0	246	0	0	0	0	0	0	0	0	0	0	9	5	0	1	2	0	k__Bacteria;p__Firmicutes;c__Bacilli;o__Mycoplasmatales;f__Mycoplasmataceae;
Leptotrichiaceae	0	0	0	0	0	0	0	0	0	0	0	0	0	0	0	0	0	0	0	0	0	0	0	0	0	0	0	0	0	0	113	42	89	109	44	146	k__Bacteria;p__Fusobacteriota;c__Fusobacteriia;o__Fusobacteriales;f__Leptotrichiaceae;
Bacillaceae	1	2	4	4	30	18	81	22	87	71	130	42	31	18	1	12	10	10	40	90	49	31	9	14	37	13	43	13	190	43	17	13	11	12	12	11	k__Bacteria;p__Firmicutes;c__Bacilli;o__Bacillales;f__Bacillaceae;
Dermabacteraceae	0	0	3	0	4	0	7	3	5	1	12	2	6	4	2	1	3	3	5	11	7	9	20	13	20	42	31	21	34	25	163	160	188	198	131	140	k__Bacteria;p__Actinobacteriota;c__Actinobacteria;o__Micrococcales;f__Dermabacteraceae;
Brevibacteriaceae	1	1	4	0	0	2	6	8	7	2	5	3	4	1	0	6	3	2	0	0	0	1	1	8	8	12	6	13	16	6	120	189	174	110	129	189	k__Bacteria;p__Actinobacteriota;c__Actinobacteria;o__Micrococcales;f__Brevibacteriaceae;
RF39	49	56	50	42	20	27	40	28	116	110	110	85	105	74	59	74	49	42	12	37	2	5	6	2	8	3	22	36	39	23	3	3	0	0	0	0	k__Bacteria;p__Firmicutes;c__Bacilli;o__RF39;f__RF39;
Eubacteriaceae	0	0	0	0	0	0	0	0	0	0	0	0	0	0	0	0	0	0	0	0	0	0	0	0	0	0	0	0	0	0	53	58	29	29	158	44	k__Bacteria;p__Firmicutes;c__Clostridia;o__Eubacteriales;f__Eubacteriaceae;
Deferribacteraceae	41	35	55	57	31	87	6	2	11	17	6	7	1	0	1	0	3	11	1	2	1	3	6	7	1	0	0	0	0	0	0	2	0	0	0	13	k__Bacteria;p__Deferribacterota;c__Deferribacteres;o__Deferribacterales;f__Deferribacteraceae;
Monoglobaceae	39	42	30	43	43	22	36	54	77	54	50	30	91	80	101	36	39	75	9	32	2	19	3	5	2	21	15	14	3	6	2	16	4	14	12	8	k__Bacteria;p__Firmicutes;c__Clostridia;o__Monoglobales;f__Monoglobaceae;
Xanthobacteraceae	4	8	1	0	0	1	0	1	0	2	0	0	0	0	3	0	3	22	1	0	2	1	17	14	18	32	23	21	9	12	10	13	18	13	6	10	k__Bacteria;p__Proteobacteria;c__Alphaproteobacteria;o__Rhizobiales;f__Xanthobacteraceae;
Acetobacteraceae	0	0	0	0	0	0	0	0	0	0	7	0	0	0	0	0	0	0	3	0	6	0	0	0	0	0	0	0	2	0	0	0	0	0	0	1	k__Bacteria;p__Proteobacteria;c__Alphaproteobacteria;o__Acetobacterales;f__Acetobacteraceae;
Spirochaetaceae	3	3	11	7	6	3	3	2	0	0	0	0	0	0	3	0	0	0	0	0	0	0	4	4	1	0	0	0	0	0	4	0	132	2	0	34	k__Bacteria;p__Spirochaetota;c__Spirochaetia;o__Spirochaetales;f__Spirochaetaceae;
Vibrionaceae	0	0	0	0	0	0	0	0	0	0	0	0	0	0	44	0	0	0	0	119	0	1	0	0	0	0	0	0	0	0	0	0	0	0	0	0	k__Bacteria;p__Proteobacteria;c__Gammaproteobacteria;o__Vibrionales;f__Vibrionaceae;
Pseudonocardiaceae	0	0	0	0	0	0	0	0	0	0	0	0	0	0	0	0	0	0	0	0	0	0	0	0	0	0	0	0	0	0	0	0	1	0	0	0	k__Bacteria;p__Actinobacteriota;c__Actinobacteria;o__Pseudonocardiales;f__Pseudonocardiaceae;
UCG-010	61	32	16	25	38	28	44	56	73	61	30	66	102	81	57	112	97	68	11	48	3	3	11	2	10	13	19	18	11	25	2	6	0	0	0	5	k__Bacteria;p__Firmicutes;c__Clostridia;o__Oscillospirales;f__UCG-010;
Anaerovoracaceae	49	48	32	73	66	58	102	97	110	101	76	106	80	54	33	63	76	50	13	34	16	11	11	12	19	24	16	23	5	12	8	39	53	16	59	19	k__Bacteria;p__Firmicutes;c__Clostridia;o__Peptostreptococcales-Tissierellales;f__Anaerovoracaceae;
Mitochondria	0	0	0	0	0	0	1	1	2	3	0	2	0	0	0	1	0	0	1	2	0	7	1	0	0	0	0	0	0	0	7	4	0	25	1	1	k__Bacteria;p__Proteobacteria;c__Alphaproteobacteria;o__Rickettsiales;f__Mitochondria;
Eggerthellaceae	5	8	5	5	8	35	57	28	17	23	25	13	34	17	28	28	29	21	1	28	2	3	2	16	14	5	7	5	4	5	42	45	25	36	36	28	k__Bacteria;p__Actinobacteriota;c__Coriobacteriia;o__Coriobacteriales;f__Eggerthellaceae;
Peptostreptococcales-Tissierellales	4	0	4	1	0	0	2	0	3	0	11	0	1	2	97	5	8	0	4	10	7	4	6	7	12	10	7	3	12	10	0	1	20	0	4	4	k__Bacteria;p__Firmicutes;c__Clostridia;o__Peptostreptococcales-Tissierellales;f__Peptostreptococcales-Tissierellales;
Deinococcaceae	0	0	0	0	0	0	0	0	0	0	0	0	0	0	0	0	2	0	0	5	0	0	0	0	0	2	2	0	2	0	0	0	0	0	2	0	k__Bacteria;p__Deinococcota;c__Deinococci;o__Deinococcales;f__Deinococcaceae;
Beijerinckiaceae	0	0	0	0	0	0	0	0	0	0	0	0	0	0	86	0	0	0	0	4	0	0	0	0	0	0	0	0	0	0	1	1	1	0	1	0	k__Bacteria;p__Proteobacteria;c__Alphaproteobacteria;o__Rhizobiales;f__Beijerinckiaceae;
Elusimicrobiaceae	0	1	0	0	9	4	28	18	19	31	76	26	23	8	2	8	3	5	0	0	0	1	0	0	5	0	4	10	34	9	0	0	0	0	0	0	k__Bacteria;p__Elusimicrobiota;c__Elusimicrobia;o__Elusimicrobiales;f__Elusimicrobiaceae;
Fusobacteriaceae	0	0	0	0	0	0	0	0	0	0	0	0	0	0	71	0	0	0	0	52	0	0	0	0	0	0	0	0	0	0	60	14	53	15	16	61	k__Bacteria;p__Fusobacteriota;c__Fusobacteriia;o__Fusobacteriales;f__Fusobacteriaceae;
Moraxellaceae	11	0	13	1	0	0	0	0	0	0	18	0	0	0	66	0	10	0	12	44	9	6	9	12	7	17	5	10	16	12	8	14	7	3	24	18	k__Bacteria;p__Proteobacteria;c__Gammaproteobacteria;o__Pseudomonadales;f__Moraxellaceae;
Spirosomaceae	0	13	0	0	0	0	0	0	0	0	0	0	0	0	0	0	0	12	0	0	0	0	5	8	5	7	4	7	5	6	0	0	0	0	0	0	k__Bacteria;p__Bacteroidota;c__Bacteroidia;o__Cytophagales;f__Spirosomaceae;
Defluviitaleaceae	3	5	2	10	19	12	34	35	61	52	43	49	44	22	5	39	8	16	1	0	0	0	0	0	4	2	5	4	4	10	1	2	0	0	0	0	k__Bacteria;p__Firmicutes;c__Clostridia;o__Lachnospirales;f__Defluviitaleaceae;
Paludibacteraceae	0	0	0	0	0	0	0	0	0	0	0	0	0	0	59	0	0	0	0	0	0	0	0	0	0	0	0	0	0	0	0	0	8	3	0	18	k__Bacteria;p__Bacteroidota;c__Bacteroidia;o__Bacteroidales;f__Paludibacteraceae;
Rhizobiaceae	0	0	0	0	0	0	0	0	0	0	0	0	0	0	58	0	0	0	1	2	1	0	1	3	0	2	0	1	0	2	0	0	0	0	1	4	k__Bacteria;p__Proteobacteria;c__Alphaproteobacteria;o__Rhizobiales;f__Rhizobiaceae;
Shewanellaceae	0	0	0	1	0	0	0	0	0	0	0	0	0	0	54	0	0	0	0	45	0	1	0	0	0	0	0	0	0	0	0	1	1	0	0	0	k__Bacteria;p__Proteobacteria;c__Gammaproteobacteria;o__Alteromonadales;f__Shewanellaceae;
Lentimicrobiaceae	0	0	0	0	0	0	0	0	0	0	0	0	0	0	0	0	0	0	0	0	0	0	0	0	0	0	0	0	0	0	0	1	15	0	0	7	k__Bacteria;p__Bacteroidota;c__Bacteroidia;o__Sphingobacteriales;f__Lentimicrobiaceae;
DTU014	13	12	7	9	18	21	53	25	53	40	49	36	31	15	47	20	11	10	1	3	3	1	7	5	17	14	12	10	4	17	0	0	1	0	0	0	k__Bacteria;p__Firmicutes;c__Incertae_Sedis;o__DTU014;f__DTU014;
Acholeplasmataceae	0	0	2	0	0	0	5	0	0	0	0	0	2	1	52	5	1	3	0	1	0	0	0	0	0	0	0	0	0	0	0	0	0	0	0	0	k__Bacteria;p__Firmicutes;c__Bacilli;o__Acholeplasmatales;f__Acholeplasmataceae;
Dysgonomonadaceae	0	0	0	0	0	0	0	0	0	0	0	0	0	0	46	0	0	0	0	1	0	0	0	0	0	0	0	0	0	0	0	0	0	0	0	0	k__Bacteria;p__Bacteroidota;c__Bacteroidia;o__Bacteroidales;f__Dysgonomonadaceae;
Microbacteriaceae	0	0	3	0	1	0	2	0	0	2	0	2	1	0	1	0	3	1	1	2	0	0	3	4	3	2	1	1	3	7	11	7	10	7	5	43	k__Bacteria;p__Actinobacteriota;c__Actinobacteria;o__Micrococcales;f__Microbacteriaceae;
Planococcaceae	0	0	0	0	0	0	0	0	0	0	0	0	0	0	2	0	0	0	0	10	0	0	0	0	0	0	1	0	2	0	29	35	37	42	18	20	k__Bacteria;p__Firmicutes;c__Bacilli;o__Bacillales;f__Planococcaceae;
Victivallaceae	20	15	6	33	26	18	17	10	12	23	17	9	13	7	6	5	24	7	4	0	1	1	7	1	3	3	2	5	1	6	0	0	0	0	0	0	k__Bacteria;p__Verrucomicrobiota;c__Lentisphaeria;o__Victivallales;f__Victivallaceae;
0319-6G20	0	0	0	0	0	0	0	0	0	0	0	0	0	0	0	0	0	0	0	3	0	0	0	0	0	0	0	0	0	0	0	0	0	0	0	0	k__Bacteria;p__Bdellovibrionota;c__Oligoflexia;o__0319-6G20;f__0319-6G20;
Methanocorpusculaceae	0	0	0	0	1	8	13	5	16	4	7	41	2	0	0	4	0	0	0	0	0	0	0	0	0	0	0	0	0	1	0	0	0	0	0	0	k__Archaea;p__Halobacterota;c__Methanomicrobia;o__Methanomicrobiales;f__Methanocorpusculaceae;
Coriobacteriales_Incertae_Sedis	14	7	10	7	7	6	21	18	24	12	24	30	15	11	12	16	27	13	1	3	0	0	3	0	3	2	5	2	5	5	0	0	0	1	0	0	k__Bacteria;p__Actinobacteriota;c__Coriobacteriia;o__Coriobacteriales;f__Coriobacteriales_Incertae_Sedis;
OPB41	0	0	0	0	0	0	0	0	0	0	0	0	0	0	35	0	0	0	0	1	0	0	0	0	0	0	0	0	0	0	0	0	0	0	0	0	k__Bacteria;p__Actinobacteriota;c__Coriobacteriia;o__OPB41;f__OPB41;
Brevibacillaceae	0	0	0	0	0	0	0	0	0	0	0	0	0	0	7	0	0	0	0	34	0	0	0	0	0	0	0	0	0	0	0	0	0	0	0	0	k__Bacteria;p__Firmicutes;c__Bacilli;o__Brevibacillales;f__Brevibacillaceae;
Saccharimonadales	0	0	0	0	0	0	0	0	0	0	0	0	0	0	0	0	0	0	0	0	0	0	0	0	0	0	0	0	0	0	0	0	6	0	0	34	k__Bacteria;p__Patescibacteria;c__Saccharimonadia;o__Saccharimonadales;f__Saccharimonadales;
Saccharimonadaceae	0	0	0	0	0	4	19	0	2	2	0	0	3	4	22	6	7	5	2	5	1	2	0	2	1	0	0	0	0	0	0	3	10	7	0	13	k__Bacteria;p__Patescibacteria;c__Saccharimonadia;o__Saccharimonadales;f__Saccharimonadaceae;
Methanosarcinaceae	0	0	0	0	0	0	0	0	0	0	0	0	0	0	31	0	0	0	0	0	0	0	0	0	0	0	0	0	0	0	0	0	0	0	0	0	k__Archaea;p__Halobacterota;c__Methanosarcinia;o__Methanosarciniales;f__Methanosarcinaceae;
Rhodobacteraceae	0	0	0	0	0	3	0	0	0	0	0	0	0	0	30	0	0	0	0	0	4	4	1	6	2	0	4	0	0	0	1	3	0	0	2	1	k__Bacteria;p__Proteobacteria;c__Alphaproteobacteria;o__Rhodobacterales;f__Rhodobacteraceae;
Nocardiopsaceae	0	0	3	3	7	1	0	0	0	0	1	0	0	0	0	0	6	0	21	22	8	28	4	15	1	1	0	5	3	2	2	1	2	1	1	4	k__Bacteria;p__Actinobacteriota;c__Actinobacteria;o__Streptosporangiales;f__Nocardiopsaceae;
Methylophilaceae	0	4	0	0	0	0	0	0	0	0	0	0	0	0	0	0	0	10	0	0	0	0	0	5	3	0	10	7	0	3	0	0	0	0	0	1	k__Bacteria;p__Proteobacteria;c__Gammaproteobacteria;o__Burkholderiales;f__Methylophilaceae;
Xiphinematobacteraceae	0	0	0	0	0	0	0	0	0	0	0	0	0	0	0	0	0	0	0	27	0	0	0	0	0	0	0	0	0	0	0	0	0	0	0	0	k__Bacteria;p__Verrucomicrobiota;c__Verrucomicrobiae;o__Chthoniobacterales;f__Xiphinematobacteraceae;
Thermoanaerobaculaceae	1	0	0	0	0	0	0	0	0	0	0	0	0	0	0	0	5	0	0	0	0	0	0	0	0	2	0	4	3	2	0	0	0	0	0	0	k__Bacteria;p__Acidobacteriota;c__Thermoanaerobaculia;o__Thermoanaerobaculales;f__Thermoanaerobaculaceae;
Morganellaceae	0	0	0	0	0	0	0	0	0	0	0	0	0	0	0	0	0	0	0	22	0	2	0	0	3	2	0	0	0	0	0	0	0	0	2	0	k__Bacteria;p__Proteobacteria;c__Gammaproteobacteria;o__Enterobacterales;f__Morganellaceae;
Izemoplasmatales	0	0	0	0	9	5	14	4	25	12	1	21	3	2	0	6	0	0	0	0	0	0	0	0	6	0	6	3	0	10	0	0	0	0	0	0	k__Bacteria;p__Firmicutes;c__Bacilli;o__Izemoplasmatales;f__Izemoplasmatales;
Trueperaceae	0	0	0	0	0	0	0	0	0	0	0	0	0	0	25	0	0	0	0	0	0	0	0	0	0	0	0	0	0	0	0	0	0	0	0	0	k__Bacteria;p__Deinococcota;c__Deinococci;o__Deinococcales;f__Trueperaceae;
Pseudoalteromonadaceae	0	0	0	0	0	0	0	0	0	0	0	0	0	0	12	0	0	0	0	15	0	1	0	0	0	0	0	0	0	0	0	0	0	0	0	0	k__Bacteria;p__Proteobacteria;c__Gammaproteobacteria;o__Alteromonadales;f__Pseudoalteromonadaceae;
Brevinemataceae	0	0	0	0	0	0	0	0	0	0	0	0	0	0	3	0	0	0	0	20	0	0	0	0	0	0	1	0	0	0	0	0	0	0	0	0	k__Bacteria;p__Spirochaetota;c__Brevinematia;o__Brevinematales;f__Brevinemataceae;
Anaerolineaceae	0	0	0	0	0	0	0	0	0	0	0	0	0	0	21	0	0	0	0	0	0	0	0	0	0	0	0	0	0	0	0	0	0	0	0	0	k__Bacteria;p__Chloroflexi;c__Anaerolineae;o__Anaerolineales;f__Anaerolineaceae;
Weeksellaceae	0	0	2	0	0	0	0	0	0	0	0	0	0	0	0	0	0	0	1	6	0	0	0	0	0	0	0	0	0	1	3	3	5	3	2	20	k__Bacteria;p__Bacteroidota;c__Bacteroidia;o__Flavobacteriales;f__Weeksellaceae;
Gracilibacteraceae	0	0	0	0	0	0	0	0	0	0	0	0	0	0	20	0	0	0	0	0	0	0	0	0	0	0	0	2	0	0	0	0	0	0	0	0	k__Bacteria;p__Firmicutes;c__Clostridia;o__Clostridia;f__Gracilibacteraceae;
Listeriaceae	0	0	0	0	0	0	0	0	0	0	0	0	0	0	0	0	0	0	0	10	0	0	0	0	0	0	0	0	0	0	0	0	0	0	0	0	k__Bacteria;p__Firmicutes;c__Bacilli;o__Lactobacillales;f__Listeriaceae;
Caulobacteraceae	0	1	0	0	0	0	0	0	0	0	0	0	0	0	0	0	0	6	0	0	0	0	0	4	3	1	3	2	1	1	0	0	0	0	0	0	k__Bacteria;p__Proteobacteria;c__Alphaproteobacteria;o__Caulobacterales;f__Caulobacteraceae;
Hyphomicrobiaceae	0	0	0	0	0	0	0	0	0	0	0	0	0	0	19	0	0	0	0	0	0	0	0	0	0	0	0	0	0	0	1	0	1	0	0	0	k__Bacteria;p__Proteobacteria;c__Alphaproteobacteria;o__Rhizobiales;f__Hyphomicrobiaceae;
Chitinophagaceae	0	0	0	0	0	2	0	0	0	0	9	0	0	0	9	0	0	0	2	4	0	2	0	0	0	0	0	0	3	0	0	0	0	0	0	0	k__Bacteria;p__Bacteroidota;c__Bacteroidia;o__Chitinophagales;f__Chitinophagaceae;
Hungateiclostridiaceae	7	6	13	12	17	12	13	13	8	16	18	16	7	7	10	6	2	4	2	2	3	2	1	0	4	3	1	0	4	0	0	2	1	0	0	0	k__Bacteria;p__Firmicutes;c__Clostridia;o__Clostridia;f__Hungateiclostridiaceae;
Oxalobacteraceae	4	0	1	1	0	1	0	0	1	0	2	1	0	0	4	0	1	0	1	9	0	0	0	1	0	1	1	2	2	3	0	0	0	0	0	0	k__Bacteria;p__Proteobacteria;c__Gammaproteobacteria;o__Burkholderiales;f__Oxalobacteraceae;
Brachyspiraceae	0	0	0	0	0	0	0	0	0	0	0	0	0	0	0	0	0	0	0	0	0	2	0	0	0	0	0	0	0	0	0	3	0	0	0	0	k__Bacteria;p__Spirochaetota;c__Brachyspirae;o__Brachyspirales;f__Brachyspiraceae;
Anaerofustaceae	9	0	3	2	5	1	10	10	6	15	3	4	6	3	0	6	11	5	3	0	1	0	0	1	0	1	1	0	0	1	0	2	3	3	2	1	k__Bacteria;p__Firmicutes;c__Clostridia;o__Eubacteriales;f__Anaerofustaceae;
Dietziaceae	2	0	2	0	0	0	0	0	0	0	2	0	0	0	0	0	0	0	3	0	0	4	0	1	3	0	0	3	2	0	4	5	1	0	3	7	k__Bacteria;p__Actinobacteriota;c__Actinobacteria;o__Corynebacteriales;f__Dietziaceae;
vadinBE97	4	1	1	13	3	0	1	0	0	2	1	1	0	1	0	1	1	1	0	0	0	0	0	0	2	0	0	0	0	0	0	0	0	0	0	0	k__Bacteria;p__Verrucomicrobiota;c__Lentisphaeria;o__Victivallales;f__vadinBE97;
Paracaedibacteraceae	6	1	5	13	7	0	2	1	2	0	0	0	0	0	0	0	1	0	0	0	0	0	3	0	0	0	0	0	0	0	1	1	0	0	0	0	k__Bacteria;p__Proteobacteria;c__Alphaproteobacteria;o__Paracaedibacterales;f__Paracaedibacteraceae;
Myxococcaceae	0	0	0	0	0	0	0	0	0	0	0	0	0	0	12	0	0	0	0	0	0	0	0	0	0	0	0	0	0	0	0	0	0	0	0	0	k__Bacteria;p__Myxococcota;c__Myxococcia;o__Myxococcales;f__Myxococcaceae;
Xanthomonadaceae	0	0	0	0	0	0	0	0	0	0	0	0	0	0	11	0	0	0	0	8	0	0	0	0	0	0	0	0	0	0	0	0	0	0	2	0	k__Bacteria;p__Proteobacteria;c__Gammaproteobacteria;o__Xanthomonadales;f__Xanthomonadaceae;
Cardiobacteriaceae	0	0	0	0	0	0	0	0	0	0	0	0	0	0	0	0	0	0	0	0	0	0	0	0	0	0	0	0	0	0	0	0	1	10	0	4	k__Bacteria;p__Proteobacteria;c__Gammaproteobacteria;o__Cardiobacteriales;f__Cardiobacteriaceae;
Halomonadaceae	0	0	0	0	0	0	0	0	0	0	0	0	0	0	0	0	0	0	0	4	0	0	0	0	0	0	0	0	0	0	2	1	1	0	0	0	k__Bacteria;p__Proteobacteria;c__Gammaproteobacteria;o__Oceanospirillales;f__Halomonadaceae;
Pedosphaeraceae	0	0	0	11	1	0	0	0	0	0	0	0	0	0	0	0	1	0	0	0	0	0	0	0	0	0	0	0	0	0	0	0	0	0	0	0	k__Bacteria;p__Verrucomicrobiota;c__Verrucomicrobiae;o__Pedosphaerales;f__Pedosphaeraceae;
Paenibacillaceae	0	0	0	0	0	0	0	0	0	0	0	0	0	0	7	0	0	0	0	9	0	0	0	0	0	0	0	0	0	0	0	0	0	0	0	2	k__Bacteria;p__Firmicutes;c__Bacilli;o__Paenibacillales;f__Paenibacillaceae;
Desulfobulbaceae	0	0	0	0	0	0	0	0	0	0	0	0	0	0	9	0	0	0	0	5	0	0	0	0	0	0	0	0	0	0	0	0	0	0	0	0	k__Bacteria;p__Desulfobacterota;c__Desulfobulbia;o__Desulfobulbales;f__Desulfobulbaceae;
Eubacteriales	0	0	0	0	0	0	0	0	0	0	9	2	0	0	0	0	0	0	2	0	0	1	0	0	0	0	0	0	0	0	0	1	0	0	0	0	k__Bacteria;p__Firmicutes;c__Clostridia;o__Eubacteriales;f__Eubacteriales;
67-14	0	0	0	0	0	0	0	0	0	0	0	0	0	0	9	0	0	0	0	4	0	0	0	0	0	0	0	0	0	0	0	0	0	0	0	0	k__Bacteria;p__Actinobacteriota;c__Thermoleophilia;o__Solirubrobacterales;f__67-14;
JG30-KF-CM45	0	0	0	0	0	0	0	0	0	0	0	0	0	0	9	0	0	0	0	1	0	0	0	0	0	0	0	0	0	0	0	0	0	0	0	0	k__Bacteria;p__Chloroflexi;c__Chloroflexia;o__Thermomicrobiales;f__JG30-KF-CM45;
Absconditabacteriales_(SR1)	0	0	0	0	0	0	0	0	0	0	0	0	0	0	0	0	0	0	0	0	0	0	0	0	0	0	0	0	0	0	5	0	0	0	0	0	k__Bacteria;p__Patescibacteria;c__Gracilibacteria;o__Absconditabacteriales_(SR1);f__Absconditabacteriales_(SR1);
Sedimentibacteraceae	0	0	0	0	0	0	0	0	0	0	0	0	0	0	9	0	0	0	0	0	0	0	1	0	0	0	0	0	0	0	3	0	0	0	0	0	k__Bacteria;p__Firmicutes;c__Clostridia;o__Peptostreptococcales-Tissierellales;f__Sedimentibacteraceae;
Nocardioidaceae	0	0	0	0	0	0	0	0	0	0	0	0	0	0	0	0	0	0	1	0	0	0	3	0	0	2	3	1	1	0	0	0	0	0	0	0	k__Bacteria;p__Actinobacteriota;c__Actinobacteria;o__Propionibacteriales;f__Nocardioidaceae;
Sphingomonadaceae	0	0	0	0	0	0	0	0	0	0	0	0	0	0	2	0	0	0	0	4	0	0	0	0	0	0	0	0	0	0	0	0	0	0	0	0	k__Bacteria;p__Proteobacteria;c__Alphaproteobacteria;o__Sphingomonadales;f__Sphingomonadaceae;
Alcaligenaceae	0	0	0	0	0	0	0	0	0	0	0	0	0	0	3	0	0	0	1	7	0	0	0	0	0	0	0	0	1	0	4	1	3	1	0	6	k__Bacteria;p__Proteobacteria;c__Gammaproteobacteria;o__Burkholderiales;f__Alcaligenaceae;
Bacteroidales_Incertae_Sedis	0	0	0	0	0	0	0	0	0	0	0	0	0	0	0	0	0	0	0	0	0	0	0	0	0	0	0	0	0	0	1	0	6	0	0	0	k__Bacteria;p__Bacteroidota;c__Bacteroidia;o__Bacteroidales;f__Bacteroidales_Incertae_Sedis;
Kineosporiaceae	0	0	0	0	0	0	0	0	0	0	0	0	0	0	0	0	0	0	0	0	0	0	0	0	0	0	0	0	0	0	0	1	0	0	0	0	k__Bacteria;p__Actinobacteriota;c__Actinobacteria;o__Kineosporiales;f__Kineosporiaceae;
Arcobacteraceae	0	0	0	0	0	0	0	0	0	0	0	0	0	0	6	0	0	0	0	0	0	0	0	0	0	0	0	0	0	0	0	0	0	0	0	0	k__Bacteria;p__Campilobacterota;c__Campylobacteria;o__Campylobacterales;f__Arcobacteraceae;
RCP2-54	0	0	0	0	0	0	0	0	0	0	0	0	0	0	1	0	0	0	0	1	0	0	0	0	0	0	0	0	0	0	0	0	0	0	0	0	k__Bacteria;p__RCP2-54;c__RCP2-54;o__RCP2-54;f__RCP2-54;
Cyanobiaceae	0	0	0	0	0	0	0	0	0	0	0	0	0	0	3	0	0	0	0	2	0	0	0	0	0	0	0	0	0	0	0	0	0	0	0	0	k__Bacteria;p__Cyanobacteria;c__Cyanobacteriia;o__Synechococcales;f__Cyanobiaceae;
Sporomusaceae	0	0	0	0	0	0	0	0	0	0	0	0	0	0	5	0	0	0	0	0	0	0	0	0	0	0	0	0	0	0	0	0	0	0	0	0	k__Bacteria;p__Firmicutes;c__Negativicutes;o__Veillonellales-Selenomonadales;f__Sporomusaceae;
Ectothiorhodospiraceae	0	0	0	0	0	0	0	0	0	0	0	0	0	0	5	0	0	0	0	4	0	0	0	0	0	0	0	0	0	0	0	0	0	0	0	0	k__Bacteria;p__Proteobacteria;c__Gammaproteobacteria;o__Ectothiorhodospirales;f__Ectothiorhodospiraceae;
Solirubrobacteraceae	0	0	0	0	0	0	0	0	0	0	0	0	0	0	0	0	0	0	0	5	0	0	0	0	0	0	0	0	0	0	0	0	0	0	1	0	k__Bacteria;p__Actinobacteriota;c__Thermoleophilia;o__Solirubrobacterales;f__Solirubrobacteraceae;
CCD24	0	0	0	0	0	0	0	0	0	0	0	0	0	0	4	0	0	0	0	2	0	0	0	0	0	0	0	0	0	0	0	0	0	0	0	0	k__Bacteria;p__Proteobacteria;c__Gammaproteobacteria;o__CCD24;f__CCD24;
Puniceicoccaceae	2	1	0	5	2	0	1	0	0	0	1	3	0	0	0	3	2	0	0	0	0	0	0	0	0	1	0	0	0	0	0	0	0	0	0	0	k__Bacteria;p__Verrucomicrobiota;c__Verrucomicrobiae;o__Opitutales;f__Puniceicoccaceae;
Micropepsaceae	0	0	0	0	0	0	0	0	0	0	0	0	0	0	5	0	0	0	0	0	0	0	0	0	0	0	0	0	0	0	0	0	0	0	0	0	k__Bacteria;p__Proteobacteria;c__Alphaproteobacteria;o__Micropepsales;f__Micropepsaceae;
Syntrophomonadaceae	2	0	1	0	0	1	1	2	5	0	3	1	1	1	0	1	0	0	0	0	0	0	0	0	0	0	0	0	1	1	0	0	0	0	0	0	k__Bacteria;p__Firmicutes;c__Syntrophomonadia;o__Syntrophomonadales;f__Syntrophomonadaceae;
SJA-15	0	0	0	0	0	0	0	0	0	0	0	0	0	0	5	0	0	0	0	0	0	0	0	0	0	0	0	0	0	0	0	0	0	0	0	0	k__Bacteria;p__Chloroflexi;c__Anaerolineae;o__SJA-15;f__SJA-15;
Zixibacteria	0	0	0	0	0	0	0	0	0	0	0	0	0	0	1	0	0	0	0	1	0	0	0	0	0	0	0	0	0	0	0	0	0	0	0	0	k__Bacteria;p__Zixibacteria;c__Zixibacteria;o__Zixibacteria;f__Zixibacteria;
AKYH767	0	0	0	0	0	0	0	0	0	0	0	0	0	0	0	0	0	0	0	2	0	0	0	0	0	0	0	0	0	0	0	0	0	0	0	0	k__Bacteria;p__Bacteroidota;c__Bacteroidia;o__Sphingobacteriales;f__AKYH767;
Garciellaceae	0	0	0	0	0	0	0	0	0	0	0	0	0	0	0	0	0	0	0	0	0	0	2	0	0	0	0	0	0	0	0	1	4	0	1	1	k__Bacteria;p__Firmicutes;c__Clostridia;o__Eubacteriales;f__Garciellaceae;
Methylomonadaceae	0	0	0	0	0	0	0	0	0	0	0	0	0	0	0	0	0	0	0	1	0	0	0	0	0	0	0	0	0	0	0	0	0	0	0	0	k__Bacteria;p__Proteobacteria;c__Gammaproteobacteria;o__Methylococcales;f__Methylomonadaceae;
Rubritaleaceae	0	0	0	0	0	0	0	0	0	0	0	0	0	0	4	0	0	0	0	2	0	0	0	0	0	0	0	0	0	0	0	0	0	0	0	0	k__Bacteria;p__Verrucomicrobiota;c__Verrucomicrobiae;o__Verrucomicrobiales;f__Rubritaleaceae;
F082	0	0	0	0	0	0	0	0	0	0	0	0	0	0	3	0	0	0	0	0	0	0	0	0	0	0	0	0	0	0	0	0	0	0	0	0	k__Bacteria;p__Bacteroidota;c__Bacteroidia;o__Bacteroidales;f__F082;
Kapabacteriales	0	0	0	0	0	0	0	0	0	0	0	0	0	0	4	0	0	0	0	1	0	0	0	0	0	0	0	0	0	0	0	0	0	0	0	0	k__Bacteria;p__Bacteroidota;c__Kapabacteria;o__Kapabacteriales;f__Kapabacteriales;
AKYG1722	0	0	0	0	0	0	0	0	0	0	0	0	0	0	3	0	0	0	0	0	0	0	0	0	0	0	0	0	0	0	0	0	0	0	0	0	k__Bacteria;p__Chloroflexi;c__Chloroflexia;o__Thermomicrobiales;f__AKYG1722;
Dermatophilaceae	0	0	0	0	0	0	0	0	0	0	0	0	0	0	3	0	0	0	0	0	0	0	0	0	0	0	0	0	0	0	0	0	0	0	0	0	k__Bacteria;p__Actinobacteriota;c__Actinobacteria;o__Micrococcales;f__Dermatophilaceae;
Vagococcaceae	0	0	1	0	0	0	3	1	0	0	3	1	0	0	0	0	0	0	0	1	0	0	0	1	1	1	2	0	2	0	2	1	0	2	2	0	k__Bacteria;p__Firmicutes;c__Bacilli;o__Lactobacillales;f__Vagococcaceae;
Desulfocapsaceae	0	0	0	0	0	0	0	0	0	0	0	0	0	0	3	0	0	0	0	1	0	0	0	0	0	0	0	0	0	0	0	0	0	0	0	0	k__Bacteria;p__Desulfobacterota;c__Desulfobulbia;o__Desulfobulbales;f__Desulfocapsaceae;
Wohlfahrtiimonadaceae	0	0	0	0	0	0	0	0	1	0	0	0	0	0	0	1	0	0	0	0	0	0	1	2	0	0	1	2	0	3	0	0	0	0	1	0	k__Bacteria;p__Proteobacteria;c__Gammaproteobacteria;o__Cardiobacteriales;f__Wohlfahrtiimonadaceae;
Methanomethylophilaceae	0	3	0	0	0	0	0	0	0	0	0	3	0	0	0	0	0	0	0	0	0	0	0	0	0	0	0	0	0	0	0	0	0	0	0	0	k__Archaea;p__Thermoplasmatota;c__Thermoplasmata;o__Methanomassiliicoccales;f__Methanomethylophilaceae;
Micromonosporaceae	0	0	0	0	0	0	0	0	0	0	0	0	0	0	0	0	0	0	0	1	0	0	0	0	0	0	0	0	0	0	0	0	0	0	0	0	k__Bacteria;p__Actinobacteriota;c__Actinobacteria;o__Micromonosporales;f__Micromonosporaceae;
Acidobacteriae	0	0	0	0	0	0	0	0	0	0	0	0	0	0	2	0	0	0	0	0	0	0	0	0	0	0	0	0	0	0	0	0	0	0	0	0	k__Bacteria;p__Acidobacteriota;c__Acidobacteriae;o__Acidobacteriae;f__Acidobacteriae;
Lachnospirales	0	0	0	0	0	0	0	0	0	0	2	0	0	0	0	0	0	0	1	0	0	0	0	0	0	0	0	0	0	0	0	0	0	0	0	0	k__Bacteria;p__Firmicutes;c__Clostridia;o__Lachnospirales;f__Lachnospirales;
Diplorickettsiaceae	0	0	0	0	0	0	0	0	0	0	0	0	0	0	0	0	0	0	0	2	0	0	0	0	0	0	0	0	0	0	0	0	0	0	0	0	k__Bacteria;p__Proteobacteria;c__Gammaproteobacteria;o__Diplorickettsiales;f__Diplorickettsiaceae;
Elsteraceae	0	0	0	0	0	0	0	0	0	0	0	0	0	0	2	0	0	0	0	0	0	0	0	0	0	0	0	0	0	0	0	0	0	0	0	0	k__Bacteria;p__Proteobacteria;c__Alphaproteobacteria;o__Elsterales;f__Elsteraceae;
Oscillospirales	0	0	0	0	0	0	2	0	0	0	2	0	0	0	0	0	1	1	0	0	0	0	0	0	0	0	0	0	0	0	0	0	0	0	0	0	k__Bacteria;p__Firmicutes;c__Clostridia;o__Oscillospirales;f__Oscillospirales;
Sanguibacteraceae	0	0	0	0	0	0	0	0	0	0	0	0	0	0	0	0	0	0	0	0	0	0	0	0	0	1	0	1	0	1	1	1	2	2	0	0	k__Bacteria;p__Actinobacteriota;c__Actinobacteria;o__Micrococcales;f__Sanguibacteraceae;
AT-s2-59	0	0	0	0	0	0	0	0	0	0	0	0	0	0	0	0	0	0	0	1	0	0	0	0	0	0	0	0	0	0	0	0	0	0	0	0	k__Bacteria;p__Proteobacteria;c__Gammaproteobacteria;o__AT-s2-59;f__AT-s2-59;
Hyphomonadaceae	0	0	0	0	0	0	0	0	0	0	0	0	0	0	0	0	0	0	0	1	0	0	0	0	0	0	0	0	0	0	0	0	0	0	0	0	k__Bacteria;p__Proteobacteria;c__Alphaproteobacteria;o__Caulobacterales;f__Hyphomonadaceae;
Others	437	667	535	387	543	771	575	549	700	524	539	528	590	430	367	634	589	573	158	76	35	97	85	102	82	133	96	105	251	152	1675	217	503	186	295	534	Others

## Sheet: class
Taxonomy	CONTROL.C1	CONTROL.C2	CONTROL.C3	CONTROL.C4	CONTROL.C5	CONTROL.C6	TM10.C1	TM10.C2	TM10.C3	TM10.C4	TM10.C5	TM10.C6	TM5.C1	TM5.C2	TM5.C3	TM5.C4	TM5.C5	TM5.C6	CONTROL.I1	CONTROL.I2	CONTROL.I3	CONTROL.I4	CONTROL.I5	CONTROL.I6	TM10.I1	TM10.I2	TM10.I3	TM10.I4	TM10.I5	TM10.I6	TM5.I1	TM5.I2	TM5.I3	TM5.I4	TM5.I5	TM5.I6	Tax_detail
Bacilli	3644	3684	10184	5203	7285	6267	10276	7158	10253	7633	12557	6371	14421	10268	1329	9806	8942	9694	16004	43960	26276	52904	30203	35202	39092	34601	32954	35055	43734	29888	48784	47168	44958	48043	40587	44322	k__Bacteria;p__Firmicutes;c__Bacilli;
Clostridia	20718	13227	14416	18337	21705	12481	22098	27346	33967	25441	37881	26516	23716	16101	19951	18654	18612	15092	1843	6650	884	1706	2775	2038	2690	4202	3866	3710	3119	4418	2344	3278	3756	2332	4018	3825	k__Bacteria;p__Firmicutes;c__Clostridia;
Methanobacteria	12799	14670	8435	14536	10828	14579	1153	4188	2250	3091	42	1414	16145	18650	11293	10225	26723	23432	95	6	24	45	172	186	22	124	55	112	8	57	24	20	28	98	56	14	k__Archaea;p__Euryarchaeota;c__Methanobacteria;
Campylobacteria	4569	3510	261	423	165	230	494	258	974	1243	1975	864	1232	1345	139	649	3702	3427	1646	518	72	1393	1748	2151	3217	3079	5501	7386	7676	4144	261	437	280	184	153	1876	k__Bacteria;p__Campilobacterota;c__Campylobacteria;
Bacteroidia	21881	20990	19345	22125	23641	21751	23511	19342	16046	13910	12368	16307	12305	9433	10643	13631	10361	12044	1232	5026	616	771	415	547	446	493	318	288	200	493	5125	4347	4054	2667	1861	6417	k__Bacteria;p__Bacteroidota;c__Bacteroidia;
Verrucomicrobiae	2	1	0	17	4	1300	928	1	0	0	1	3	500	433	82	415	417	349	0	356	1	2	0	753	372	1	0	0	0	0	103	275	599	1134	1723	177	k__Bacteria;p__Verrucomicrobiota;c__Verrucomicrobiae;
Gammaproteobacteria	762	1266	653	620	361	677	553	338	892	919	1072	772	1279	1216	4016	913	524	932	74	4076	60	300	53	160	59	58	173	266	193	164	1562	1980	1524	1743	1909	1518	k__Bacteria;p__Proteobacteria;c__Gammaproteobacteria;
Negativicutes	2280	2057	2826	2731	1384	2017	794	459	733	784	1009	880	1066	969	4578	1688	1822	768	342	676	153	177	452	905	359	257	354	616	598	766	322	192	1126	1939	417	656	k__Bacteria;p__Firmicutes;c__Negativicutes;
Actinobacteria	290	13	386	138	134	150	195	102	215	119	252	180	288	191	379	261	411	89	1734	3198	1384	4113	1243	1934	1845	1540	1890	1630	1206	1855	1727	2995	4203	2727	1852	1515	k__Bacteria;p__Actinobacteriota;c__Actinobacteria;
Coriobacteriia	118	79	24	20	27	59	99	56	123	124	62	278	919	1093	3161	2749	1471	1145	34	161	7	18	17	27	33	11	40	58	14	129	181	214	89	274	214	296	k__Bacteria;p__Actinobacteriota;c__Coriobacteriia;
Vampirivibrionia	83	181	83	63	251	480	2452	296	1908	1717	499	2728	334	263	815	1029	111	111	11	1	3	4	11	48	192	14	123	158	50	332	18	10	11	3	5	13	k__Bacteria;p__Cyanobacteria;c__Vampirivibrionia;
WPS-2	412	295	318	292	333	502	436	308	1	6	2	1	0	0	4	0	6	0	1	0	1	3	289	500	348	333	0	1	0	0	0	0	0	0	0	0	k__Bacteria;p__WPS-2;c__WPS-2;
Cyanobacteriia	15	0	0	0	0	0	1	0	0	0	2	0	0	0	5	1	15	6	14	12	1	13	15	18	17	9	16	19	11	16	29	13	20	45	23	20	k__Bacteria;p__Cyanobacteria;c__Cyanobacteriia;
Synergistia	1226	131	285	596	884	132	380	95	240	180	108	338	44	19	0	42	154	13	39	3	12	16	64	8	44	10	13	23	3	35	1	0	8	0	1	0	k__Bacteria;p__Synergistota;c__Synergistia;
Desulfovibrionia	1034	592	634	826	752	534	899	769	728	612	638	651	529	451	205	265	303	322	45	164	20	27	244	285	246	185	138	157	108	170	141	157	196	4	38	697	k__Bacteria;p__Desulfobacterota;c__Desulfovibrionia;
Kiritimatiellae	0	0	0	0	10	19	238	6	60	104	12	451	11	13	0	31	2	0	0	0	0	0	0	0	17	0	3	9	0	31	0	0	0	0	0	0	k__Bacteria;p__Verrucomicrobiota;c__Kiritimatiellae;
Fusobacteriia	0	0	0	0	0	0	0	0	0	0	0	0	0	0	71	0	0	0	0	52	0	0	0	0	0	0	0	0	0	0	173	56	142	124	60	207	k__Bacteria;p__Fusobacteriota;c__Fusobacteriia;
Alphaproteobacteria	26	44	25	22	34	34	86	39	107	82	63	57	61	49	226	48	32	71	6	26	17	12	26	33	40	39	39	42	16	34	21	23	33	91	24	72	k__Bacteria;p__Proteobacteria;c__Alphaproteobacteria;
Deferribacteres	41	35	55	57	31	87	6	2	11	17	6	7	1	0	1	0	3	11	1	2	1	3	6	7	1	0	0	0	0	0	0	2	0	0	0	13	k__Bacteria;p__Deferribacterota;c__Deferribacteres;
Spirochaetia	3	3	11	7	6	3	3	2	0	0	0	0	0	0	3	0	0	0	0	0	0	0	4	4	1	0	0	0	0	0	4	0	132	2	0	34	k__Bacteria;p__Spirochaetota;c__Spirochaetia;
Deinococci	0	0	0	0	0	0	0	0	0	0	0	0	0	0	25	0	2	0	0	5	0	0	0	0	0	2	2	0	2	0	0	0	0	0	2	0	k__Bacteria;p__Deinococcota;c__Deinococci;
Elusimicrobia	0	1	0	0	9	4	28	18	19	31	76	26	23	8	2	8	3	5	0	0	0	1	0	0	5	0	4	10	34	9	0	0	0	0	0	0	k__Bacteria;p__Elusimicrobiota;c__Elusimicrobia;
Incertae_Sedis	13	12	7	9	18	21	53	25	53	40	49	36	31	15	47	20	11	10	1	3	3	1	7	5	17	14	12	10	4	17	0	0	1	0	0	0	k__Bacteria;p__Firmicutes;c__Incertae_Sedis;
Saccharimonadia	0	0	0	0	0	4	19	0	2	2	0	0	3	4	22	6	7	5	2	5	1	2	0	2	1	0	0	0	0	0	0	3	16	7	0	47	k__Bacteria;p__Patescibacteria;c__Saccharimonadia;
Lentisphaeria	24	16	7	46	29	18	18	10	12	25	18	10	13	8	6	6	25	8	4	0	1	1	7	1	5	3	2	5	1	6	0	0	0	0	0	0	k__Bacteria;p__Verrucomicrobiota;c__Lentisphaeria;
Oligoflexia	0	0	0	0	0	0	0	0	0	0	0	0	0	0	0	0	0	0	0	3	0	0	0	0	0	0	0	0	0	0	0	0	0	0	0	0	k__Bacteria;p__Bdellovibrionota;c__Oligoflexia;
Methanomicrobia	0	0	0	0	1	8	13	5	16	4	7	41	2	0	0	4	0	0	0	0	0	0	0	0	0	0	0	0	0	1	0	0	0	0	0	0	k__Archaea;p__Halobacterota;c__Methanomicrobia;
Methanosarcinia	0	0	0	0	0	0	0	0	0	0	0	0	0	0	31	0	0	0	0	0	0	0	0	0	0	0	0	0	0	0	0	0	0	0	0	0	k__Archaea;p__Halobacterota;c__Methanosarcinia;
Thermoanaerobaculia	1	0	0	0	0	0	0	0	0	0	0	0	0	0	0	0	5	0	0	0	0	0	0	0	0	2	0	4	3	2	0	0	0	0	0	0	k__Bacteria;p__Acidobacteriota;c__Thermoanaerobaculia;
Anaerolineae	0	0	0	0	0	0	0	0	0	0	0	0	0	0	26	0	0	0	0	0	0	0	0	0	0	0	0	0	0	0	0	0	0	0	0	0	k__Bacteria;p__Chloroflexi;c__Anaerolineae;
Brevinematia	0	0	0	0	0	0	0	0	0	0	0	0	0	0	3	0	0	0	0	20	0	0	0	0	0	0	1	0	0	0	0	0	0	0	0	0	k__Bacteria;p__Spirochaetota;c__Brevinematia;
Brachyspirae	0	0	0	0	0	0	0	0	0	0	0	0	0	0	0	0	0	0	0	0	0	2	0	0	0	0	0	0	0	0	0	3	0	0	0	0	k__Bacteria;p__Spirochaetota;c__Brachyspirae;
Thermoleophilia	0	0	0	0	0	0	0	0	0	0	0	0	0	0	10	0	0	0	0	12	0	0	0	0	0	0	0	0	0	0	0	0	0	0	1	0	k__Bacteria;p__Actinobacteriota;c__Thermoleophilia;
Chloroflexia	0	0	0	0	0	0	0	0	0	0	0	0	0	0	12	0	0	0	0	1	0	0	0	0	0	0	0	0	0	0	0	0	0	0	0	0	k__Bacteria;p__Chloroflexi;c__Chloroflexia;
Desulfobulbia	0	0	0	0	0	0	0	0	0	0	0	0	0	0	12	0	0	0	0	6	0	0	0	0	0	0	0	0	0	0	0	0	0	0	0	0	k__Bacteria;p__Desulfobacterota;c__Desulfobulbia;
Myxococcia	0	0	0	0	0	0	0	0	0	0	0	0	0	0	12	0	0	0	0	0	0	0	0	0	0	0	0	0	0	0	0	0	0	0	0	0	k__Bacteria;p__Myxococcota;c__Myxococcia;
Gracilibacteria	0	0	0	0	0	0	0	0	0	0	0	0	0	0	0	0	0	0	0	0	0	0	0	0	0	0	0	0	0	0	5	0	0	0	0	0	k__Bacteria;p__Patescibacteria;c__Gracilibacteria;
RCP2-54	0	0	0	0	0	0	0	0	0	0	0	0	0	0	1	0	0	0	0	1	0	0	0	0	0	0	0	0	0	0	0	0	0	0	0	0	k__Bacteria;p__RCP2-54;c__RCP2-54;
Syntrophomonadia	2	0	1	0	0	1	1	2	5	0	3	1	1	1	0	1	0	0	0	0	0	0	0	0	0	0	0	0	1	1	0	0	0	0	0	0	k__Bacteria;p__Firmicutes;c__Syntrophomonadia;
Zixibacteria	0	0	0	0	0	0	0	0	0	0	0	0	0	0	1	0	0	0	0	1	0	0	0	0	0	0	0	0	0	0	0	0	0	0	0	0	k__Bacteria;p__Zixibacteria;c__Zixibacteria;
Kapabacteria	0	0	0	0	0	0	0	0	0	0	0	0	0	0	4	0	0	0	0	1	0	0	0	0	0	0	0	0	0	0	0	0	0	0	0	0	k__Bacteria;p__Bacteroidota;c__Kapabacteria;
Thermoplasmata	0	3	0	0	0	0	0	0	0	0	0	3	0	0	0	0	0	0	0	0	0	0	0	0	0	0	0	0	0	0	0	0	0	0	0	0	k__Archaea;p__Thermoplasmatota;c__Thermoplasmata;
Acidobacteriae	0	0	0	0	0	0	0	0	0	0	0	0	0	0	2	0	0	0	0	0	0	0	0	0	0	0	0	0	0	0	0	0	0	0	0	0	k__Bacteria;p__Acidobacteriota;c__Acidobacteriae;
Others	74	95	19	16	30	38	69	58	107	66	180	73	23	16	8	74	146	110	130	31	3	82	10	49	9	33	18	10	217	38	2	5	241	5	18	17	Others

## Sheet: genus
Taxonomy	CONTROL.C1	CONTROL.C2	CONTROL.C3	CONTROL.C4	CONTROL.C5	CONTROL.C6	CONTROL.C AVE	TM10.C1	TM10.C2	TM10.C3	TM10.C4	TM10.C5	TM10.C6	TM10.C AVE	TM5.C1	TM5.C2	TM5.C3	TM5.C4	TM5.C5	TM5.C6	TM5.C AVE	CONTROL.I1	CONTROL.I2	CONTROL.I3	CONTROL.I4	CONTROL.I5	CONTROL.I6	CONTROL.I AVE	TM10.I1	TM10.I2	TM10.I3	TM10.I4	TM10.I5	TM10.I6	TM10.I AVE	TM5.I1	TM5.I2	TM5.I3	TM5.I4	TM5.I5	TM5.I6	TM5.I AVE	Tax_detail
Methanobrevibacter	12799	14670	8435	14536	10828	14579	12641.2	1153	4188	2250	3091	42	1414	2023	16145	18650	10947	10225	26723	23432	17687	95	6	24	45	172	186	88	22	124	55	112	8	57	63	24	20	28	98	56	14	40	k__Archaea;p__Euryarchaeota;c__Methanobacteria;o__Methanobacteriales;f__Methanobacteriaceae;g__Methanobrevibacter;
Bacteroides	11815	10925	10717	12430	14111	13621	12269.8	13769	8529	8128	6919	4238	5671	7875.67	3620	2724	5551	2608	3984	4297	3797.33	264	1491	170	197	198	293	435.5	199	157	117	86	46	80	114.167	1471	1023	979	1436	809	2557	1379.17	k__Bacteria;p__Bacteroidota;c__Bacteroidia;o__Bacteroidales;f__Bacteroidaceae;g__Bacteroides;
Others	8314	5199	5315	6808	9204	4953	6632.17	8065	8553	9746	7484	8356	8396	8433.33	8272	6169	5731	8331	8919	6517	7323.17	912	799	303	772	1218	721	787.5	878	1249	1006	1015	904	1211	1043.83	2468	1628	1620	627	976	2747	1677.67	Others
Helicobacter	4467	3306	174	317	114	96	1412.33	283	221	845	1123	1584	512	761.333	1204	1322	130	555	3622	3272	1684.17	1412	30	44	791	1682	2007	994.333	3012	2955	5341	7199	7186	3778	4911.83	237	423	223	135	144	1806	494.667	k__Bacteria;p__Campilobacterota;c__Campylobacteria;o__Campylobacterales;f__Helicobacteraceae;g__Helicobacter;
Alistipes	4391	2999	3586	3546	3939	3592	3675.5	4696	4740	4125	3365	3199	6182	4384.5	3749	2643	1959	5920	3132	2551	3325.67	131	818	59	78	77	122	214.167	109	164	104	73	67	238	125.833	14	21	9	16	4	63	21.1667	k__Bacteria;p__Bacteroidota;c__Bacteroidia;o__Bacteroidales;f__Rikenellaceae;g__Alistipes;
Ruminococcus_torques_group	2984	1487	2106	3024	2394	858	2142.17	1472	2134	2657	1656	2466	2699	2180.67	1618	812	91	1613	1605	924	1110.5	140	186	50	109	234	77	132.667	94	260	262	163	185	376	223.333	94	194	118	78	1225	148	309.5	k__Bacteria;p__Firmicutes;c__Clostridia;o__Lachnospirales;f__Lachnospiraceae;g__Ruminococcus_torques_group;
Lactobacillus	2897	2795	8907	4332	5580	5280	4965.17	5931	4690	4680	4355	9141	4338	5522.5	8342	7126	504	7672	7257	6978	6313.17	14774	40814	24693	51512	25681	30218	31282	25996	25540	18526	24055	35193	23837	25524.5	30269	30089	22183	28361	25386	30648	27822.7	k__Bacteria;p__Firmicutes;c__Bacilli;o__Lactobacillales;f__Lactobacillaceae;g__Lactobacillus;
Faecalibacterium	2382	1718	1736	2122	1883	1500	1890.17	2781	5373	5384	4118	16307	4974	6489.5	2247	1531	2605	2752	867	754	1792.67	109	687	80	60	113	166	202.5	165	568	472	455	1094	726	580	11	16	12	18	6	35	16.3333	k__Bacteria;p__Firmicutes;c__Clostridia;o__Oscillospirales;f__Ruminococcaceae;g__Faecalibacterium;
Barnesiella	2376	3307	2500	2507	2198	1774	2443.67	1572	4097	2066	2167	3476	2067	2574.17	3025	2650	743	2638	1228	2249	2088.83	54	95	59	55	54	63	63.3333	27	104	51	68	51	70	61.8333	0	1	1	0	0	1	0.5	k__Bacteria;p__Bacteroidota;c__Bacteroidia;o__Bacteroidales;f__Barnesiellaceae;g__Barnesiella;
Megamonas	1795	1221	2211	2277	1125	1154	1630.5	463	309	387	500	765	482	484.333	596	580	3098	1174	975	358	1130.17	218	106	115	128	402	623	265.333	291	222	248	493	538	505	382.833	0	0	1	1	0	1	0.5	k__Bacteria;p__Firmicutes;c__Negativicutes;o__Veillonellales-Selenomonadales;f__Selenomonadaceae;g__Megamonas;
Parabacteroides	1679	654	973	2416	1646	341	1284.83	286	189	141	136	101	134	164.5	4	10	395	8	380	115	152	91	336	43	81	33	5	98.1667	2	2	1	1	0	1	1.16667	61	72	107	41	24	194	83.1667	k__Bacteria;p__Bacteroidota;c__Bacteroidia;o__Bacteroidales;f__Tannerellaceae;g__Parabacteroides;
Blautia	1411	754	1201	1556	1658	1027	1267.83	2016	1640	3127	2372	2675	2397	2371.17	943	727	886	842	1261	814	912.167	138	69	91	95	51	64	84.6667	117	45	142	157	127	172	126.667	422	178	1429	807	455	182	578.833	k__Bacteria;p__Firmicutes;c__Clostridia;o__Lachnospirales;f__Lachnospiraceae;g__Blautia;
Synergistes	1226	131	285	596	884	132	542.333	380	95	240	180	108	338	223.5	44	19	0	42	154	13	45.3333	39	0	12	16	64	8	23.1667	44	10	13	23	3	35	21.3333	0	0	0	0	1	0	0.166667	k__Bacteria;p__Synergistota;c__Synergistia;o__Synergistales;f__Synergistaceae;g__Synergistes;
Romboutsia	1116	1350	908	959	1610	1203	1191	3137	2751	4633	3546	1975	3293	3222.5	4227	2908	2143	3222	2290	2894	2947.33	236	196	131	312	186	236	216.167	636	559	829	811	217	874	654.333	443	332	435	378	525	240	392.167	k__Bacteria;p__Firmicutes;c__Clostridia;o__Peptostreptococcales-Tissierellales;f__Peptostreptococcaceae;g__Romboutsia;
Desulfovibrio	895	485	545	694	510	377	584.333	238	177	162	144	227	86	172.333	90	71	98	39	110	41	74.8333	27	117	13	20	206	257	106.667	132	98	59	77	82	47	82.5	91	25	21	2	18	13	28.3333	k__Bacteria;p__Desulfobacterota;c__Desulfovibrionia;o__Desulfovibrionales;f__Desulfovibrionaceae;g__Desulfovibrio;
Eubacterium_hallii_group	650	337	531	729	575	212	505.667	320	353	666	477	284	451	425.167	467	308	91	272	376	307	303.5	49	59	10	26	80	22	41	23	34	66	70	21	55	44.8333	10	6	15	9	6	7	8.83333	k__Bacteria;p__Firmicutes;c__Clostridia;o__Lachnospirales;f__Lachnospiraceae;g__Eubacterium_hallii_group;
Clostridia_vadinBB60_group	608	426	433	475	710	584	539.333	721	887	704	568	747	676	717.167	541	433	309	615	539	425	477	62	12	31	24	146	157	72	154	248	87	93	108	160	141.667	2	8	3	0	4	34	8.5	k__Bacteria;p__Firmicutes;c__Clostridia;o__Clostridia_vadinBB60_group;f__Clostridia_vadinBB60_group;g__Clostridia_vadinBB60_group;
Parasutterella	533	783	359	387	136	141	389.833	69	42	453	566	536	278	324	1165	1128	626	735	458	800	818.667	34	176	20	23	11	34	49.6667	11	8	130	215	134	93	98.5	114	160	228	100	48	56	117.667	k__Bacteria;p__Proteobacteria;c__Gammaproteobacteria;o__Burkholderiales;f__Sutterellaceae;g__Parasutterella;
Phascolarctobacterium	485	836	615	454	259	863	585.333	330	150	344	284	244	398	291.667	470	389	415	513	847	410	507.333	124	247	38	44	50	282	130.833	68	35	106	123	60	261	108.833	51	68	183	65	22	198	97.8333	k__Bacteria;p__Firmicutes;c__Negativicutes;o__Acidaminococcales;f__Acidaminococcaceae;g__Phascolarctobacterium;
Clostridia_UCG-014	422	313	320	400	289	720	410.667	469	433	806	591	572	527	566.333	817	537	212	424	480	458	488	51	103	27	62	23	162	71.3333	53	40	110	93	80	80	76	2	17	19	5	7	47	16.1667	k__Bacteria;p__Firmicutes;c__Clostridia;o__Clostridia_UCG-014;f__Clostridia_UCG-014;g__Clostridia_UCG-014;
WPS-2	412	295	318	292	333	502	358.667	436	308	1	6	2	1	125.667	0	0	4	0	6	0	1.66667	1	0	1	3	289	500	132.333	348	333	0	1	0	0	113.667	0	0	0	0	0	0	0	k__Bacteria;p__WPS-2;c__WPS-2;o__WPS-2;f__WPS-2;g__WPS-2;
Subdoligranulum	389	470	298	271	516	251	365.833	600	1370	1430	1090	726	716	988.667	1683	1195	893	722	806	1188	1081.17	58	713	31	44	54	18	153	58	287	253	240	61	133	172	13	11	17	15	19	15	15	k__Bacteria;p__Firmicutes;c__Clostridia;o__Oscillospirales;f__Ruminococcaceae;g__Subdoligranulum;
Sellimonas	376	247	300	371	305	164	293.833	301	387	638	416	485	546	462.167	348	196	67	295	373	270	258.167	27	9	25	21	11	11	17.3333	11	34	45	26	27	71	35.6667	13	24	15	12	11	12	14.5	k__Bacteria;p__Firmicutes;c__Clostridia;o__Lachnospirales;f__Lachnospiraceae;g__Sellimonas;
Shuttleworthia	320	259	289	340	303	279	298.333	386	278	604	431	377	338	402.333	386	288	49	247	329	313	268.667	19	4	8	23	13	30	16.1667	24	4	30	35	16	23	22	0	1	1	0	1	1	0.666667	k__Bacteria;p__Firmicutes;c__Clostridia;o__Lachnospirales;f__Lachnospiraceae;g__Shuttleworthia;
Lachnoclostridium	269	183	199	230	285	138	217.333	148	523	366	279	311	235	310.333	274	171	90	155	198	166	175.667	13	72	2	11	36	12	24.3333	17	69	20	23	33	24	31	84	135	115	54	289	93	128.333	k__Bacteria;p__Firmicutes;c__Clostridia;o__Lachnospirales;f__Lachnospiraceae;g__Lachnoclostridium;
Erysipelatoclostridium	258	123	239	455	345	86	251	147	200	258	173	266	139	197.167	174	144	27	100	311	119	145.833	54	12	15	49	95	38	43.8333	30	62	73	61	63	72	60.1667	80	71	148	245	82	119	124.167	k__Bacteria;p__Firmicutes;c__Bacilli;o__Erysipelotrichales;f__Erysipelatoclostridiaceae;g__Erysipelatoclostridium;
Incertae_Sedis	237	147	134	142	180	169	168.167	186	402	360	301	288	260	299.5	345	244	202	268	302	194	259.167	28	142	8	18	35	34	44.1667	22	100	67	52	31	63	55.8333	5	28	10	3	17	20	13.8333	k__Bacteria;p__Firmicutes;c__Clostridia;o__Oscillospirales;f__Ruminococcaceae;g__Incertae_Sedis;
Colidextribacter	217	146	156	166	186	106	162.833	135	154	140	127	112	117	130.833	138	107	26	83	92	81	87.8333	7	15	7	15	60	50	25.6667	31	44	38	32	49	30	37.3333	20	73	9	13	11	98	37.3333	k__Bacteria;p__Firmicutes;c__Clostridia;o__Oscillospirales;f__Oscillospiraceae;g__Colidextribacter;
Rikenella	215	194	171	149	228	124	180.167	258	283	245	299	227	304	269.333	252	187	67	294	172	140	185.333	16	1	4	8	5	1	5.83333	2	6	1	10	4	13	6	9	7	2	3	0	4	4.16667	k__Bacteria;p__Bacteroidota;c__Bacteroidia;o__Bacteroidales;f__Rikenellaceae;g__Rikenella;
Anaerostipes	208	136	208	208	428	86	212.333	153	345	362	250	242	220	262	370	223	123	217	364	351	274.667	20	13	10	10	45	2	16.6667	2	30	19	17	7	26	16.8333	0	0	1	0	1	0	0.333333	k__Bacteria;p__Firmicutes;c__Clostridia;o__Lachnospirales;f__Lachnospiraceae;g__Anaerostipes;
Christensenellaceae_R-7_group	195	132	117	94	244	205	164.5	597	373	565	447	422	353	459.5	314	196	244	144	131	102	188.5	16	190	14	7	29	64	53.3333	128	93	102	110	101	76	101.667	6	13	7	11	10	14	10.1667	k__Bacteria;p__Firmicutes;c__Clostridia;o__Christensenellales;f__Christensenellaceae;g__Christensenellaceae_R-7_group;
CHKCI001	188	70	47	35	258	111	118.167	258	273	561	406	927	281	451	364	218	24	197	410	189	233.667	26	2	6	7	21	4	11	17	19	38	30	84	17	34.1667	1	1	3	0	2	1	1.33333	k__Bacteria;p__Firmicutes;c__Clostridia;o__Lachnospirales;f__Lachnospiraceae;g__CHKCI001;
Butyricicoccus	178	174	147	147	175	153	162.333	289	280	489	383	209	209	309.833	336	270	72	166	217	277	223	11	6	6	3	32	37	15.8333	43	57	63	92	18	42	52.5	6	16	10	5	5	33	12.5	k__Bacteria;p__Firmicutes;c__Clostridia;o__Oscillospirales;f__Butyricicoccaceae;g__Butyricicoccus;
Flavonifractor	159	142	118	147	267	144	162.833	233	235	234	188	181	168	206.5	247	152	58	186	103	126	145.333	9	55	5	12	74	44	33.1667	57	93	49	48	37	78	60.3333	7	3	2	3	1	2	3	k__Bacteria;p__Firmicutes;c__Clostridia;o__Oscillospirales;f__Oscillospiraceae;g__Flavonifractor;
Corynebacterium	140	4	368	134	122	146	152.333	176	86	197	113	227	167	161	272	186	9	250	261	70	174.667	1633	2386	1363	4014	1140	1806	2057	1701	1349	1738	1460	1045	1701	1499	1259	2509	3341	1519	1188	853	1778.17	k__Bacteria;p__Actinobacteriota;c__Actinobacteria;o__Corynebacteriales;f__Corynebacteriaceae;g__Corynebacterium;
Peptococcus	139	39	47	31	30	49	55.8333	66	32	60	34	31	71	49	115	76	98	114	302	89	132.333	41	4	6	3	7	12	12.1667	4	1	9	6	4	39	10.5	4	5	7	3	2	2	3.83333	k__Bacteria;p__Firmicutes;c__Clostridia;o__Peptococcales;f__Peptococcaceae;g__Peptococcus;
Oscillibacter	130	77	106	108	126	78	104.167	67	68	38	33	44	37	47.8333	50	36	16	35	49	34	36.6667	7	3	4	17	53	39	20.5	26	33	11	9	7	9	15.8333	4	71	5	0	0	190	45	k__Bacteria;p__Firmicutes;c__Clostridia;o__Oscillospirales;f__Oscillospiraceae;g__Oscillibacter;
Staphylococcus	129	37	305	75	216	123	147.5	1667	806	2385	1033	1014	254	1193.17	2589	1003	32	267	238	113	707	349	819	436	554	2953	3550	1443.5	10086	6659	11407	8306	6424	3657	7756.5	5991	7412	8418	5994	5435	4540	6298.33	k__Bacteria;p__Firmicutes;c__Bacilli;o__Staphylococcales;f__Staphylococcaceae;g__Staphylococcus;
Ruminococcus	129	80	68	103	143	98	103.5	139	109	108	90	92	78	102.667	58	64	214	53	63	33	80.8333	9	65	2	60	15	35	31	19	22	19	24	15	14	18.8333	21	18	19	0	1	0	9.83333	k__Bacteria;p__Firmicutes;c__Clostridia;o__Oscillospirales;f__Ruminococcaceae;g__Ruminococcus;
GCA-900066575	120	98	96	102	127	57	100	45	49	82	62	80	27	57.5	65	36	1	21	49	55	37.8333	10	0	3	8	12	10	7.16667	4	14	10	21	7	0	9.33333	3	3	2	0	0	25	5.5	k__Bacteria;p__Firmicutes;c__Clostridia;o__Lachnospirales;f__Lachnospiraceae;g__GCA-900066575;
Butyricimonas	115	132	139	150	98	132	127.667	134	230	159	94	123	188	154.667	121	74	86	183	91	101	109.333	3	3	4	9	3	4	4.33333	0	10	13	6	6	6	6.83333	5	1	0	4	1	3	2.33333	k__Bacteria;p__Bacteroidota;c__Bacteroidia;o__Bacteroidales;f__Marinifilaceae;g__Butyricimonas;
Mailhella	114	63	71	116	114	35	85.5	21	10	23	18	18	24	19	0	0	0	1	25	18	7.33333	8	0	3	3	31	10	9.16667	1	0	0	0	0	5	1	0	0	0	0	0	0	0	k__Bacteria;p__Desulfobacterota;c__Desulfovibrionia;o__Desulfovibrionales;f__Desulfovibrionaceae;g__Mailhella;
NK4A214_group	113	42	50	62	325	42	105.667	66	222	82	53	61	95	96.5	195	168	155	163	199	132	168.667	15	42	2	10	156	16	40.1667	18	84	10	12	14	29	27.8333	0	2	1	0	0	0	0.5	k__Bacteria;p__Firmicutes;c__Clostridia;o__Oscillospirales;f__Oscillospiraceae;g__NK4A214_group;
Cutibacterium	109	5	1	0	0	0	19.1667	0	0	2	0	3	1	1	1	0	10	2	97	9	19.8333	42	56	2	32	54	61	41.1667	81	91	74	73	76	85	80	13	23	20	19	33	27	22.5	k__Bacteria;p__Actinobacteriota;c__Actinobacteria;o__Propionibacteriales;f__Propionibacteriaceae;g__Cutibacterium;
Succinatimonas	106	310	177	133	108	335	194.833	53	18	32	37	33	43	36	1	1	0	1	7	57	11.1667	2	0	8	4	6	43	10.5	3	1	0	1	0	0	0.833333	0	0	0	0	0	0	0	k__Bacteria;p__Proteobacteria;c__Gammaproteobacteria;o__Aeromonadales;f__Succinivibrionaceae;g__Succinatimonas;
Campylobacter	102	204	87	106	51	134	114	211	37	129	120	391	352	206.667	28	23	3	94	80	155	63.8333	234	488	28	602	66	144	260.333	205	124	160	187	490	366	255.333	24	14	57	49	9	70	37.1667	k__Bacteria;p__Campilobacterota;c__Campylobacteria;o__Campylobacterales;f__Campylobacteraceae;g__Campylobacter;
Eubacterium_coprostanoligenes_group	100	60	72	73	84	90	79.8333	148	154	188	123	189	187	164.833	126	82	1222	133	65	56	280.667	10	1495	11	94	15	27	275.333	34	16	36	26	40	60	35.3333	31	95	2	42	117	33	53.3333	k__Bacteria;p__Firmicutes;c__Clostridia;o__Oscillospirales;f__Eubacterium_coprostanoligenes_group;g__Eubacterium_coprostanoligenes_group;
DTU089	98	32	26	51	84	28	53.1667	42	113	45	50	42	33	54.1667	57	58	18	41	142	46	60.3333	15	2	0	3	13	4	6.16667	3	25	5	2	4	8	7.83333	1	0	2	0	0	0	0.5	k__Bacteria;p__Firmicutes;c__Clostridia;o__Oscillospirales;f__Ruminococcaceae;g__DTU089;
Gastranaerophilales	83	181	83	63	251	480	190.167	2452	296	1908	1717	499	2728	1600	334	263	815	1029	111	111	443.833	11	1	3	4	11	48	13	192	14	123	158	50	332	144.833	18	10	11	3	5	13	10	k__Bacteria;p__Cyanobacteria;c__Vampirivibrionia;o__Gastranaerophilales;f__Gastranaerophilales;g__Gastranaerophilales;
Rikenellaceae	80	78	27	72	28	41	54.3333	29	24	48	30	49	26	34.3333	26	26	0	22	2	4	13.3333	0	0	0	0	1	2	0.5	0	0	1	3	3	0	1.16667	0	0	0	0	0	0	0	k__Bacteria;p__Bacteroidota;c__Bacteroidia;o__Bacteroidales;f__Rikenellaceae;g__Rikenellaceae;
Streptococcus	79	111	255	56	707	263	245.167	1229	933	1595	1240	1142	883	1170.33	1782	1212	217	872	433	928	907.333	42	631	123	73	647	225	290.167	854	1014	1008	1198	705	917	949.333	2974	2629	5266	6670	3615	4155	4218.17	k__Bacteria;p__Firmicutes;c__Bacilli;o__Lactobacillales;f__Streptococcaceae;g__Streptococcus;
Sutterella	71	78	58	34	81	138	76.6667	385	236	350	278	424	414	347.833	80	68	112	155	19	23	76.1667	3	11	1	3	1	14	5.5	18	22	10	19	27	44	23.3333	2	0	1	2	1	2	1.33333	k__Bacteria;p__Proteobacteria;c__Gammaproteobacteria;o__Burkholderiales;f__Sutterellaceae;g__Sutterella;
Pseudoflavonifractor	70	46	50	58	87	31	57	42	53	56	38	31	41	43.5	48	38	12	38	48	41	37.5	10	1	2	4	36	11	10.6667	9	23	14	17	9	8	13.3333	0	0	0	0	0	0	0	k__Bacteria;p__Firmicutes;c__Clostridia;o__Oscillospirales;f__Oscillospiraceae;g__Pseudoflavonifractor;
Prevotellaceae_UCG-001	68	379	255	73	96	628	249.833	72	45	40	33	34	48	45.3333	0	0	0	1	4	87	15.3333	3	7	4	2	0	11	4.5	0	0	0	0	0	0	0	71	29	25	22	31	48	37.6667	k__Bacteria;p__Bacteroidota;c__Bacteroidia;o__Bacteroidales;f__Prevotellaceae;g__Prevotellaceae_UCG-001;
Negativibacillus	67	42	50	59	51	53	53.6667	88	109	120	78	123	143	110.167	72	56	113	95	57	68	76.8333	14	14	2	3	4	10	7.83333	14	18	8	7	5	49	16.8333	0	0	0	0	0	4	0.666667	k__Bacteria;p__Firmicutes;c__Clostridia;o__Oscillospirales;f__Ruminococcaceae;g__Negativibacillus;
UCG-005	66	76	41	48	197	146	95.6667	332	449	424	309	266	314	349	267	171	65	210	94	117	154	2	92	1	15	18	16	24	38	109	47	52	19	82	57.8333	0	6	6	5	1	5	3.83333	k__Bacteria;p__Firmicutes;c__Clostridia;o__Oscillospirales;f__Oscillospiraceae;g__UCG-005;
Weissella	64	6	251	85	67	77	91.6667	244	101	274	77	87	141	154	451	172	15	259	168	75	190	276	731	590	346	625	659	537.833	1115	807	1102	771	586	811	865.333	3458	4088	4824	3567	2464	1782	3363.83	k__Bacteria;p__Firmicutes;c__Bacilli;o__Lactobacillales;f__Leuconostocaceae;g__Weissella;
UCG-010	61	32	16	25	38	28	33.3333	44	56	73	61	30	66	55	102	81	57	112	97	68	86.1667	11	48	3	3	11	2	13	10	13	19	18	11	25	16	2	6	0	0	0	5	2.16667	k__Bacteria;p__Firmicutes;c__Clostridia;o__Oscillospirales;f__UCG-010;g__UCG-010;
Lachnospiraceae_NK4A136_group	50	50	29	38	27	157	58.5	131	33	34	11	21	43	45.5	79	61	316	74	70	63	110.5	17	125	11	67	1	44	44.1667	17	10	2	4	2	3	6.33333	27	152	6	3	20	411	103.167	k__Bacteria;p__Firmicutes;c__Clostridia;o__Lachnospirales;f__Lachnospiraceae;g__Lachnospiraceae_NK4A136_group;
RF39	49	56	50	42	20	27	40.6667	40	28	116	110	110	85	81.5	105	74	59	74	49	42	67.1667	12	37	2	5	6	2	10.6667	8	3	22	36	39	23	21.8333	3	3	0	0	0	0	1	k__Bacteria;p__Firmicutes;c__Bacilli;o__RF39;f__RF39;g__RF39;
Coprobacter	49	45	57	44	35	15	40.8333	25	23	51	41	46	41	37.8333	98	35	8	45	30	37	42.1667	0	1	0	0	1	0	0.333333	1	0	1	2	2	5	1.83333	0	0	0	0	0	0	0	k__Bacteria;p__Bacteroidota;c__Bacteroidia;o__Bacteroidales;f__Barnesiellaceae;g__Coprobacter;
Paludicola	48	11	21	27	9	12	21.3333	13	17	36	27	62	35	31.6667	22	26	14	34	31	9	22.6667	6	0	2	0	0	1	1.5	1	2	10	10	10	8	6.83333	0	0	0	0	0	0	0	k__Bacteria;p__Firmicutes;c__Clostridia;o__Oscillospirales;f__Ruminococcaceae;g__Paludicola;
Anaerofilum	45	17	20	28	42	10	27	37	75	47	47	65	49	53.3333	45	41	20	24	36	24	31.6667	5	0	1	0	9	4	3.16667	3	10	7	12	5	16	8.83333	0	0	0	0	0	0	0	k__Bacteria;p__Firmicutes;c__Clostridia;o__Oscillospirales;f__Ruminococcaceae;g__Anaerofilum;
Mucispirillum	41	35	55	57	31	87	51	6	2	11	17	6	7	8.16667	1	0	1	0	3	11	2.66667	1	2	1	3	6	7	3.33333	1	0	0	0	0	0	0.166667	0	2	0	0	0	13	2.5	k__Bacteria;p__Deferribacterota;c__Deferribacteres;o__Deferribacterales;f__Deferribacteraceae;g__Mucispirillum;
Oscillospira	40	24	35	24	33	25	30.1667	34	19	26	30	8	20	22.8333	55	26	19	25	43	32	33.3333	3	18	3	2	8	5	6.5	2	2	10	8	2	8	5.33333	0	0	0	0	0	0	0	k__Bacteria;p__Firmicutes;c__Clostridia;o__Oscillospirales;f__Oscillospiraceae;g__Oscillospira;
Monoglobus	39	42	30	43	43	22	36.5	36	54	77	54	50	30	50.1667	91	80	101	36	39	75	70.3333	9	32	2	19	3	5	11.6667	2	21	15	14	3	6	10.1667	2	16	4	14	12	8	9.33333	k__Bacteria;p__Firmicutes;c__Clostridia;o__Monoglobales;f__Monoglobaceae;g__Monoglobus;
Faecalitalea	30	6	0	0	0	0	6	1	0	9	4	0	10	4	62	37	47	57	185	50	73	14	12	0	0	0	0	4.33333	2	0	8	6	1	7	4	0	0	0	0	1	0	0.166667	k__Bacteria;p__Firmicutes;c__Bacilli;o__Erysipelotrichales;f__Erysipelotrichaceae;g__Faecalitalea;
UCG-009	25	18	28	24	37	32	27.3333	32	39	44	34	30	34	35.5	46	31	2	34	27	33	28.8333	2	2	0	5	7	2	3	8	7	13	11	3	9	8.5	0	9	0	0	0	6	2.5	k__Bacteria;p__Firmicutes;c__Clostridia;o__Oscillospirales;f__Butyricicoccaceae;g__UCG-009;
Lawsonella	23	0	1	0	0	0	4	0	0	0	0	0	0	0	1	0	11	0	26	1	6.5	20	55	0	3	15	15	18	16	24	13	33	17	16	19.8333	4	6	3	4	1	4	3.66667	k__Bacteria;p__Actinobacteriota;c__Actinobacteria;o__Corynebacteriales;f__Corynebacteriaceae;g__Lawsonella;
Olsenella	20	5	3	0	1	0	4.83333	1	0	9	4	3	116	22.1667	85	78	1071	929	83	67	385.5	1	5	1	1	2	3	2.16667	0	1	9	4	2	65	13.5	2	2	3	9	1	3	3.33333	k__Bacteria;p__Actinobacteriota;c__Coriobacteriia;o__Coriobacteriales;f__Atopobiaceae;g__Olsenella;
Bilophila	20	37	7	6	113	107	48.3333	618	579	533	443	389	539	516.833	418	368	97	216	155	249	250.5	3	45	4	1	3	0	9.33333	103	87	74	76	25	117	80.3333	0	2	1	0	1	4	1.33333	k__Bacteria;p__Desulfobacterota;c__Desulfovibrionia;o__Desulfovibrionales;f__Desulfovibrionaceae;g__Bilophila;
Anaerotruncus	19	11	5	13	44	15	17.8333	71	46	80	55	43	79	62.3333	58	25	14	61	18	20	32.6667	1	12	0	3	11	1	4.66667	10	14	11	8	0	15	9.66667	1	20	0	1	2	15	6.5	k__Bacteria;p__Firmicutes;c__Clostridia;o__Oscillospirales;f__Ruminococcaceae;g__Anaerotruncus;
Chloroplast	15	0	0	0	0	0	2.5	1	0	0	0	2	0	0.5	0	0	2	1	15	6	4	14	10	1	13	15	18	11.8333	17	9	16	19	11	16	14.6667	29	13	20	45	23	20	25	k__Bacteria;p__Cyanobacteria;c__Cyanobacteriia;o__Chloroplast;f__Chloroplast;g__Chloroplast;
Victivallis	14	14	6	12	12	17	12.5	10	4	2	16	9	5	7.66667	5	0	4	3	10	1	3.83333	2	0	0	1	4	1	1.33333	3	3	1	5	1	2	2.5	0	0	0	0	0	0	0	k__Bacteria;p__Verrucomicrobiota;c__Lentisphaeria;o__Victivallales;f__Victivallaceae;g__Victivallis;
Family_XIII_UCG-001	14	8	9	16	19	12	13	22	22	21	29	24	32	25	5	8	10	15	13	12	10.5	5	2	4	1	1	3	2.66667	2	9	0	3	0	0	2.33333	1	1	1	0	2	2	1.16667	k__Bacteria;p__Firmicutes;c__Clostridia;o__Peptostreptococcales-Tissierellales;f__Anaerovoracaceae;g__Family_XIII_UCG-001;
DTU014	13	12	7	9	18	21	13.3333	53	25	53	40	49	36	42.6667	31	15	47	20	11	10	22.3333	1	3	3	1	7	5	3.33333	17	14	12	10	4	17	12.3333	0	0	1	0	0	0	0.166667	k__Bacteria;p__Firmicutes;c__Incertae_Sedis;o__DTU014;f__DTU014;g__DTU014;
Eisenbergiella	13	20	12	15	16	6	13.6667	6	8	24	14	5	7	10.6667	39	37	19	18	34	30	29.5	1	16	1	0	2	0	3.33333	3	4	0	6	2	0	2.5	0	12	4	0	1	0	2.83333	k__Bacteria;p__Firmicutes;c__Clostridia;o__Lachnospirales;f__Lachnospiraceae;g__Eisenbergiella;
Lachnospiraceae_UCG-010	13	3	6	4	4	4	5.66667	5	14	14	10	15	7	10.8333	14	11	8	6	7	8	9	0	27	0	1	4	1	5.5	2	4	3	3	1	5	3	0	0	0	0	0	2	0.333333	k__Bacteria;p__Firmicutes;c__Clostridia;o__Lachnospirales;f__Lachnospiraceae;g__Lachnospiraceae_UCG-010;
Micrococcus	12	0	0	0	0	0	2	0	0	0	0	0	0	0	0	0	2	0	11	0	2.16667	4	12	1	0	2	8	4.5	7	15	14	12	7	5	10	1	0	0	0	0	1	0.333333	k__Bacteria;p__Actinobacteriota;c__Actinobacteria;o__Micrococcales;f__Micrococcaceae;g__Micrococcus;
Odoribacter	12	39	15	20	11	26	20.5	48	4	8	5	2	5	12	12	4	14	8	8	18	10.6667	0	30	1	7	0	1	6.5	4	0	0	0	0	0	0.666667	4	3	2	0	3	18	5	k__Bacteria;p__Bacteroidota;c__Bacteroidia;o__Bacteroidales;f__Marinifilaceae;g__Odoribacter;
Escherichia-Shigella	11	9	6	33	19	12	15	26	29	30	21	45	23	29	26	13	47	15	22	8	21.8333	18	315	11	44	17	21	71	6	6	9	4	11	3	6.5	632	193	697	722	126	95	410.833	k__Bacteria;p__Proteobacteria;c__Gammaproteobacteria;o__Enterobacterales;f__Enterobacteriaceae;g__Escherichia-Shigella;
Eubacterium_nodatum_group	11	3	2	12	3	16	7.83333	16	9	5	12	7	10	9.83333	7	9	3	8	5	8	6.66667	2	4	0	1	3	2	2	3	1	4	5	0	5	3	3	15	21	4	3	5	8.5	k__Bacteria;p__Firmicutes;c__Clostridia;o__Peptostreptococcales-Tissierellales;f__Anaerovoracaceae;g__Eubacterium_nodatum_group;
Family_XIII_AD3011_group	10	16	7	14	10	9	11	22	21	41	27	20	26	26.1667	32	14	12	19	21	14	18.6667	1	24	5	1	4	2	6.16667	9	5	4	4	3	4	4.83333	1	1	0	2	7	1	2	k__Bacteria;p__Firmicutes;c__Clostridia;o__Peptostreptococcales-Tissierellales;f__Anaerovoracaceae;g__Family_XIII_AD3011_group;
Prevotellaceae_Ga6A1_group	9	44	28	6	18	61	27.6667	16	15	10	5	5	10	10.1667	0	0	0	0	1	20	3.5	0	6	0	1	0	2	1.5	0	0	0	0	0	0	0	0	0	0	0	0	0	0	k__Bacteria;p__Bacteroidota;c__Bacteroidia;o__Bacteroidales;f__Prevotellaceae;g__Prevotellaceae_Ga6A1_group;
Eubacterium_brachy_group	9	11	8	16	8	7	9.83333	16	18	13	8	12	7	12.3333	7	6	1	6	16	8	7.33333	2	3	1	2	2	1	1.83333	2	5	2	0	0	1	1.66667	1	10	26	3	31	4	12.5	k__Bacteria;p__Firmicutes;c__Clostridia;o__Peptostreptococcales-Tissierellales;f__Anaerovoracaceae;g__Eubacterium_brachy_group;
Eubacterium_ventriosum_group	9	14	2	2	5	6	6.33333	12	11	24	13	5	14	13.1667	37	27	6	25	19	20	22.3333	0	4	0	0	0	0	0.666667	0	2	2	8	0	4	2.66667	0	0	0	0	0	0	0	k__Bacteria;p__Firmicutes;c__Clostridia;o__Lachnospirales;f__Lachnospiraceae;g__Eubacterium_ventriosum_group;
Anaerofustis	9	0	3	2	5	1	3.33333	10	10	6	15	3	4	8	6	3	0	6	11	5	5.16667	3	0	1	0	0	1	0.833333	0	1	1	0	0	1	0.5	0	2	3	3	2	1	1.83333	k__Bacteria;p__Firmicutes;c__Clostridia;o__Eubacteriales;f__Anaerofustaceae;g__Anaerofustis;
Enterococcus	8	10	45	9	54	30	26	213	124	302	151	234	135	193.167	316	86	11	108	37	38	99.3333	34	124	71	34	124	159	91	456	320	505	382	402	293	393	1519	1292	1630	1579	1038	911	1328.17	k__Bacteria;p__Firmicutes;c__Bacilli;o__Lactobacillales;f__Enterococcaceae;g__Enterococcus;
V9D2013_group	8	2	5	0	2	2	3.16667	6	8	8	7	4	5	6.33333	1	13	0	8	5	6	5.5	0	0	1	0	3	0	0.666667	2	2	1	1	0	3	1.5	0	0	0	0	0	0	0	k__Bacteria;p__Firmicutes;c__Clostridia;o__Oscillospirales;f__Oscillospiraceae;g__V9D2013_group;
Merdibacter	6	26	14	9	12	15	13.6667	13	11	55	35	16	10	23.3333	199	119	2	43	40	135	89.6667	1	0	1	3	4	3	2	1	4	39	24	4	5	12.8333	0	1	0	0	0	0	0.166667	k__Bacteria;p__Firmicutes;c__Bacilli;o__Erysipelotrichales;f__Erysipelotrichaceae;g__Merdibacter;
Holdemania	6	8	13	4	3	9	7.16667	3	2	18	9	4	6	7	2	2	2	5	2	2	2.5	0	19	1	0	0	7	4.5	1	1	2	3	1	2	1.66667	29	45	53	42	58	28	42.5	k__Bacteria;p__Firmicutes;c__Bacilli;o__Erysipelotrichales;f__Erysipelotrichaceae;g__Holdemania;
Acinetobacter	6	0	0	0	0	0	1	0	0	0	0	18	0	3	0	0	32	0	9	0	6.83333	9	33	5	4	9	10	11.6667	5	13	2	6	14	9	8.16667	1	3	1	1	6	1	2.16667	k__Bacteria;p__Proteobacteria;c__Gammaproteobacteria;o__Pseudomonadales;f__Moraxellaceae;g__Acinetobacter;
Victivallaceae	6	1	0	21	14	1	7.16667	7	6	10	7	8	4	7	8	7	2	2	14	6	6.5	2	0	1	0	3	0	1	0	0	1	0	0	4	0.833333	0	0	0	0	0	0	0	k__Bacteria;p__Verrucomicrobiota;c__Lentisphaeria;o__Victivallales;f__Victivallaceae;g__Victivallaceae;
Muribaculaceae	5	1128	36	6	9	61	207.5	884	7	7	7	3	2	151.667	242	201	176	226	205	1218	378	538	1786	236	278	2	5	474.167	58	0	1	2	0	2	10.5	3041	2890	2241	1025	944	2433	2095.67	k__Bacteria;p__Bacteroidota;c__Bacteroidia;o__Bacteroidales;f__Muribaculaceae;g__Muribaculaceae;
Enhydrobacter	5	0	13	1	0	0	3.16667	0	0	0	0	0	0	0	0	0	33	0	1	0	5.66667	3	10	4	2	0	2	3.5	2	4	3	4	2	3	3	7	11	6	2	16	17	9.83333	k__Bacteria;p__Proteobacteria;c__Gammaproteobacteria;o__Pseudomonadales;f__Moraxellaceae;g__Enhydrobacter;
Neisseria	4	0	0	0	0	0	0.666667	0	0	0	0	0	0	0	0	0	0	0	3	1	0.666667	1	2	0	0	1	1	0.833333	1	0	1	0	1	1	0.666667	111	908	207	227	977	884	552.333	k__Bacteria;p__Proteobacteria;c__Gammaproteobacteria;o__Burkholderiales;f__Neisseriaceae;g__Neisseria;
Fournierella	4	15	4	0	15	20	9.66667	51	26	91	59	31	73	55.1667	76	58	6	31	20	45	39.3333	0	0	0	0	0	0	0	3	0	15	19	0	11	8	0	1	0	0	0	0	0.166667	k__Bacteria;p__Firmicutes;c__Clostridia;o__Oscillospirales;f__Ruminococcaceae;g__Fournierella;
Pseudorhodoplanes	4	0	0	0	0	0	0.666667	0	0	0	0	0	0	0	0	0	0	0	3	0	0.5	0	0	0	0	2	0	0.333333	2	6	8	5	0	6	4.5	0	0	0	0	0	0	0	k__Bacteria;p__Proteobacteria;c__Alphaproteobacteria;o__Rhizobiales;f__Xanthobacteraceae;g__Pseudorhodoplanes;
Massilia	4	0	0	0	0	0	0.666667	0	0	0	0	0	0	0	0	0	0	0	1	0	0.166667	1	2	0	0	0	1	0.666667	0	1	1	2	2	3	1.5	0	0	0	0	0	0	0	k__Bacteria;p__Proteobacteria;c__Gammaproteobacteria;o__Burkholderiales;f__Oxalobacteraceae;g__Massilia;
Lachnospiraceae_FCS020_group	4	3	3	6	10	6	5.33333	6	5	3	2	6	7	4.83333	14	2	2	7	9	6	6.66667	3	0	0	0	2	1	1	2	3	1	0	0	2	1.33333	0	3	0	0	0	2	0.833333	k__Bacteria;p__Firmicutes;c__Clostridia;o__Lachnospirales;f__Lachnospiraceae;g__Lachnospiraceae_FCS020_group;
vadinBE97	4	1	1	13	3	0	3.66667	1	0	0	2	1	1	0.833333	0	1	0	1	1	1	0.666667	0	0	0	0	0	0	0	2	0	0	0	0	0	0.333333	0	0	0	0	0	0	0	k__Bacteria;p__Verrucomicrobiota;c__Lentisphaeria;o__Victivallales;f__vadinBE97;g__vadinBE97;
Turicibacter	3	15	6	7	111	98	40	292	174	293	264	217	190	238.333	79	47	7	76	13	21	40.5	16	16	15	30	14	15	17.6667	131	116	119	108	52	128	109	279	24	2	8	2	4	53.1667	k__Bacteria;p__Firmicutes;c__Bacilli;o__Erysipelotrichales;f__Erysipelotrichaceae;g__Turicibacter;
Erysipelotrichaceae	3	3	4	1	21	20	8.66667	60	21	71	42	28	45	44.5	35	16	10	33	3	4	16.8333	1	0	2	0	1	3	1.16667	21	2	26	18	2	13	13.6667	5	1	2	5	3	4	3.33333	k__Bacteria;p__Firmicutes;c__Bacilli;o__Erysipelotrichales;f__Erysipelotrichaceae;g__Erysipelotrichaceae;
Sphaerochaeta	3	3	11	7	6	3	5.5	3	2	0	0	0	0	0.833333	0	0	3	0	0	0	0.5	0	0	0	0	4	4	1.33333	1	0	0	0	0	0	0.166667	0	0	0	0	0	0	0	k__Bacteria;p__Spirochaetota;c__Spirochaetia;o__Spirochaetales;f__Spirochaetaceae;g__Sphaerochaeta;
Defluviitaleaceae_UCG-011	3	5	2	10	19	12	8.5	34	35	61	52	43	49	45.6667	44	22	5	39	8	16	22.3333	1	0	0	0	0	0	0.166667	4	2	5	4	4	10	4.83333	1	2	0	0	0	0	0.5	k__Bacteria;p__Firmicutes;c__Clostridia;o__Lachnospirales;f__Defluviitaleaceae;g__Defluviitaleaceae_UCG-011;
Hungatella	3	0	0	0	0	0	0.5	0	0	0	0	0	0	0	0	0	16	0	0	0	2.66667	0	52	0	0	0	0	8.66667	0	0	0	0	0	0	0	0	2	1	0	0	2	0.833333	k__Bacteria;p__Firmicutes;c__Clostridia;o__Lachnospirales;f__Lachnospiraceae;g__Hungatella;
Ruminiclostridium	3	4	9	8	11	9	7.33333	11	4	5	14	16	12	10.3333	4	7	8	6	1	4	5	0	2	3	2	1	0	1.33333	2	0	1	0	2	0	0.833333	0	0	1	0	0	0	0.166667	k__Bacteria;p__Firmicutes;c__Clostridia;o__Clostridia;f__Hungateiclostridiaceae;g__Ruminiclostridium;
Papillibacter	3	0	0	2	2	0	1.16667	4	1	2	0	2	3	2	0	0	0	1	0	0	0.166667	0	0	0	0	0	1	0.166667	0	0	0	0	4	2	1	0	0	0	0	0	0	0	k__Bacteria;p__Firmicutes;c__Clostridia;o__Oscillospirales;f__Oscillospiraceae;g__Papillibacter;
Anaerostignum	3	3	2	0	4	0	2	3	0	3	3	0	1	1.66667	0	2	0	1	3	0	1	0	0	0	0	1	4	0.833333	2	0	0	0	0	1	0.5	0	0	0	0	0	0	0	k__Bacteria;p__Firmicutes;c__Clostridia;o__Lachnospirales;f__Lachnospiraceae;g__Anaerostignum;
Gallicola	3	0	1	0	0	0	0.666667	0	0	0	0	0	0	0	1	0	0	3	1	0	0.833333	0	1	4	0	2	3	1.66667	0	2	1	1	0	1	0.833333	0	0	0	0	1	1	0.333333	k__Bacteria;p__Firmicutes;c__Clostridia;o__Peptostreptococcales-Tissierellales;f__Peptostreptococcales-Tissierellales;g__Gallicola;
Agathobacter	2	2	0	0	2	2	1.33333	3	13	4	6	0	0	4.33333	11	2	3663	2	7	6	615.167	0	121	0	10	1	0	22	0	3	0	2	0	0	0.833333	2	40	10	0	1	19	12	k__Bacteria;p__Firmicutes;c__Clostridia;o__Lachnospirales;f__Lachnospiraceae;g__Agathobacter;
Gemella	2	0	1	0	0	0	0.5	0	0	0	0	0	0	0	0	0	5	0	0	0	0.833333	0	5	1	8	0	0	2.33333	0	0	0	0	0	1	0.166667	19	445	598	425	34	667	364.667	k__Bacteria;p__Firmicutes;c__Bacilli;o__Staphylococcales;f__Gemellaceae;g__Gemella;
Alloprevotella	2	5	0	0	0	0	1.16667	0	0	0	0	0	0	0	0	0	38	0	0	4	7	3	4	1	2	0	0	1.66667	0	0	0	0	0	0	0	38	52	184	23	9	463	128.167	k__Bacteria;p__Bacteroidota;c__Bacteroidia;o__Bacteroidales;f__Prevotellaceae;g__Alloprevotella;
Gordonibacter	2	0	0	0	1	5	1.33333	15	0	0	4	4	0	3.83333	10	3	6	3	4	1	4.5	0	0	0	0	0	0	0	7	0	0	0	0	0	1.16667	0	0	0	0	0	0	0	k__Bacteria;p__Actinobacteriota;c__Coriobacteriia;o__Coriobacteriales;f__Eggerthellaceae;g__Gordonibacter;
Gardnerella	2	0	0	0	0	0	0.333333	0	0	0	0	0	0	0	0	0	0	0	1	0	0.166667	0	0	0	0	0	0	0	2	1	0	1	1	0	0.833333	0	0	0	0	0	0	0	k__Bacteria;p__Actinobacteriota;c__Actinobacteria;o__Bifidobacteriales;f__Bifidobacteriaceae;g__Gardnerella;
Dietzia	2	0	2	0	0	0	0.666667	0	0	0	0	2	0	0.333333	0	0	0	0	0	0	0	3	0	0	4	0	1	1.33333	3	0	0	3	2	0	1.33333	4	5	1	0	3	7	3.33333	k__Bacteria;p__Actinobacteriota;c__Actinobacteria;o__Corynebacteriales;f__Dietziaceae;g__Dietzia;
Harryflintia	2	2	2	0	1	5	2	1	2	2	1	0	2	1.33333	1	0	0	2	1	1	0.833333	0	0	0	1	0	0	0.166667	0	0	0	0	0	0	0	0	13	2	1	0	9	4.16667	k__Bacteria;p__Firmicutes;c__Clostridia;o__Oscillospirales;f__Ruminococcaceae;g__Harryflintia;
Bifidobacterium	1	3	1	1	0	0	1	1	0	4	1	2	5	2.16667	1	0	323	2	0	3	54.8333	2	632	3	1	0	1	106.5	0	0	5	0	1	6	2	33	27	40	17	85	5	34.5	k__Bacteria;p__Actinobacteriota;c__Actinobacteria;o__Bifidobacteriales;f__Bifidobacteriaceae;g__Bifidobacterium;
Jeotgalicoccus	1	1	5	0	0	3	1.66667	7	4	4	3	9	7	5.66667	7	6	0	7	3	3	4.33333	3	5	4	1	6	11	5	17	16	21	16	25	13	18	118	158	218	91	99	75	126.5	k__Bacteria;p__Firmicutes;c__Bacilli;o__Staphylococcales;f__Staphylococcaceae;g__Jeotgalicoccus;
Brevibacterium	1	1	4	0	0	2	1.33333	6	8	7	2	5	3	5.16667	4	1	0	6	3	2	2.66667	0	0	0	1	1	8	1.66667	8	12	6	13	16	6	10.1667	120	189	174	110	129	189	151.833	k__Bacteria;p__Actinobacteriota;c__Actinobacteria;o__Micrococcales;f__Brevibacteriaceae;g__Brevibacterium;
Eggerthella	1	2	1	1	2	0	1.16667	6	8	5	7	3	4	5.5	1	2	3	4	3	3	2.66667	0	7	1	0	0	0	1.33333	0	1	4	0	4	2	1.83333	6	5	2	1	4	5	3.83333	k__Bacteria;p__Actinobacteriota;c__Coriobacteriia;o__Coriobacteriales;f__Eggerthellaceae;g__Eggerthella;
ASF356	1	10	1	2	16	8	6.33333	32	18	40	21	25	25	26.8333	9	6	0	15	1	6	6.16667	2	0	4	2	0	1	1.5	5	8	6	0	3	3	4.16667	3	16	4	2	2	41	11.3333	k__Bacteria;p__Firmicutes;c__Clostridia;o__Lachnospirales;f__Lachnospiraceae;g__ASF356;
Caproiciproducens	1	0	0	3	11	0	2.5	3	16	11	1	9	15	9.16667	10	10	26	22	6	9	13.8333	0	0	0	0	2	0	0.333333	0	4	2	1	0	8	2.5	15	17	24	23	16	17	18.6667	k__Bacteria;p__Firmicutes;c__Clostridia;o__Oscillospirales;f__Ruminococcaceae;g__Caproiciproducens;
Subgroup_10	1	0	0	0	0	0	0.166667	0	0	0	0	0	0	0	0	0	0	0	5	0	0.833333	0	0	0	0	0	0	0	0	2	0	4	3	2	1.83333	0	0	0	0	0	0	0	k__Bacteria;p__Acidobacteriota;c__Thermoanaerobaculia;o__Thermoanaerobaculales;f__Thermoanaerobaculaceae;g__Subgroup_10;
Tyzzerella	1	2	0	3	0	0	1	2	11	3	4	7	2	4.83333	1	1	0	3	0	2	1.16667	1	0	0	1	2	0	0.666667	0	1	0	0	0	2	0.5	0	0	0	0	0	5	0.833333	k__Bacteria;p__Firmicutes;c__Clostridia;o__Lachnospirales;f__Lachnospiraceae;g__Tyzzerella;
Catenibacillus	1	1	1	1	6	1	1.83333	1	3	7	4	11	2	4.66667	5	1	0	1	1	0	1.33333	0	0	0	1	0	0	0.166667	0	0	0	0	1	1	0.333333	0	0	0	0	0	0	0	k__Bacteria;p__Firmicutes;c__Clostridia;o__Lachnospirales;f__Lachnospiraceae;g__Catenibacillus;
Slackia	1	0	2	2	2	0	1.16667	0	0	2	0	0	0	0.333333	0	2	1	0	0	4	1.16667	0	0	1	0	1	1	0.5	0	1	0	0	0	0	0.166667	0	1	0	0	0	1	0.333333	k__Bacteria;p__Actinobacteriota;c__Coriobacteriia;o__Coriobacteriales;f__Eggerthellaceae;g__Slackia;
Finegoldia	1	0	0	0	0	0	0.166667	0	0	0	0	0	0	0	0	0	0	0	1	0	0.166667	0	1	0	0	0	0	0.166667	4	1	1	0	3	0	1.5	0	0	0	0	0	0	0	k__Bacteria;p__Firmicutes;c__Clostridia;o__Peptostreptococcales-Tissierellales;f__Peptostreptococcales-Tissierellales;g__Finegoldia;
Akkermansia	0	0	0	1	1	1300	217	927	1	0	0	0	0	154.667	500	433	78	412	414	349	364.333	0	327	1	2	0	753	180.5	372	0	0	0	0	0	62	103	275	599	1134	1723	177	668.5	k__Bacteria;p__Verrucomicrobiota;c__Verrucomicrobiae;o__Verrucomicrobiales;f__Akkermansiaceae;g__Akkermansia;
Veillonella	0	0	0	0	0	0	0	0	0	0	0	0	0	0	0	0	21	1	0	0	3.66667	0	25	0	5	0	0	5	0	0	0	0	0	0	0	266	121	213	1785	381	397	527.167	k__Bacteria;p__Firmicutes;c__Negativicutes;o__Veillonellales-Selenomonadales;f__Veillonellaceae;g__Veillonella;
Pseudomonas	0	0	0	0	0	0	0	0	0	0	0	0	0	0	0	2	518	0	0	0	86.6667	0	1647	1	21	1	1	278.5	0	0	2	1	1	0	0.666667	16	4	7	4	4	1	6	k__Bacteria;p__Proteobacteria;c__Gammaproteobacteria;o__Pseudomonadales;f__Pseudomonadaceae;g__Pseudomonas;
Prevotella	0	0	0	0	0	1	0.166667	0	1	0	0	0	0	0.166667	0	0	766	0	0	0	127.667	0	355	0	5	0	0	60	0	0	0	0	0	0	0	16	10	313	42	13	145	89.8333	k__Bacteria;p__Bacteroidota;c__Bacteroidia;o__Bacteroidales;f__Prevotellaceae;g__Prevotella;
Faecalibaculum	0	5	0	0	0	0	0.833333	1	0	0	1	0	0	0.333333	0	2	5	0	0	10	2.83333	6	28	1	6	0	2	7.16667	1	0	0	0	0	0	0.166667	594	186	323	282	1491	11	481.167	k__Bacteria;p__Firmicutes;c__Bacilli;o__Erysipelotrichales;f__Erysipelotrichaceae;g__Faecalibaculum;
Megasphaera	0	0	0	0	0	0	0	1	0	2	0	0	0	0.5	0	0	767	0	0	0	127.833	0	284	0	0	0	0	47.3333	0	0	0	0	0	0	0	1	0	0	5	7	2	2.5	k__Bacteria;p__Firmicutes;c__Negativicutes;o__Veillonellales-Selenomonadales;f__Veillonellaceae;g__Megasphaera;
Haemophilus	0	0	0	0	0	0	0	0	0	0	0	0	0	0	0	0	31	0	0	0	5.16667	0	6	0	3	0	0	1.5	0	0	0	0	0	0	0	8	621	178	325	522	270	320.667	k__Bacteria;p__Proteobacteria;c__Gammaproteobacteria;o__Pasteurellales;f__Pasteurellaceae;g__Haemophilus;
Dubosiella	0	407	0	0	0	170	96.1667	291	0	0	0	0	0	48.5	140	134	137	122	115	1061	284.833	332	33	258	202	0	277	183.667	289	0	0	0	0	0	48.1667	162	56	134	141	126	3	103.667	k__Bacteria;p__Firmicutes;c__Bacilli;o__Erysipelotrichales;f__Erysipelotrichaceae;g__Dubosiella;
Allobaculum	0	6	0	0	0	0	1	0	0	0	0	0	0	0	0	0	0	0	0	9	1.5	5	97	3	6	0	0	18.5	0	0	0	0	0	0	0	749	46	337	132	246	11	253.5	k__Bacteria;p__Firmicutes;c__Bacilli;o__Erysipelotrichales;f__Erysipelotrichaceae;g__Allobaculum;
Dialister	0	0	0	0	0	0	0	0	0	0	0	0	0	0	0	0	268	0	0	0	44.6667	0	14	0	0	0	0	2.33333	0	0	0	0	0	0	0	2	0	104	14	2	2	20.6667	k__Bacteria;p__Firmicutes;c__Negativicutes;o__Veillonellales-Selenomonadales;f__Veillonellaceae;g__Dialister;
Ralstonia	0	0	0	0	0	0	0	0	0	2	0	0	0	0.333333	0	0	868	0	0	0	144.667	0	898	2	2	0	0	150.333	1	0	0	0	0	0	0.166667	2	1	0	1	1	0	0.833333	k__Bacteria;p__Proteobacteria;c__Gammaproteobacteria;o__Burkholderiales;f__Burkholderiaceae;g__Ralstonia;
Eubacterium_eligens_group	0	0	0	2	0	0	0.333333	0	0	0	0	0	0	0	0	0	900	0	0	0	150	0	32	0	0	0	0	5.33333	0	0	0	0	0	0	0	0	0	0	0	0	0	0	k__Bacteria;p__Firmicutes;c__Clostridia;o__Lachnospirales;f__Lachnospiraceae;g__Eubacterium_eligens_group;
Aeromonas	0	0	0	0	0	0	0	0	0	0	0	0	0	0	0	0	501	0	0	0	83.5	0	575	0	0	0	0	95.8333	0	0	0	0	0	0	0	0	0	0	0	0	0	0	k__Bacteria;p__Proteobacteria;c__Gammaproteobacteria;o__Aeromonadales;f__Aeromonadaceae;g__Aeromonas;
Porphyromonas	0	0	0	0	0	0	0	0	0	0	0	0	0	0	0	0	0	0	0	0	0	0	0	0	0	0	0	0	0	0	0	0	0	0	0	132	55	80	11	6	216	83.3333	k__Bacteria;p__Bacteroidota;c__Bacteroidia;o__Bacteroidales;f__Porphyromonadaceae;g__Porphyromonas;
Hydrogenophaga	0	0	0	0	0	0	0	0	0	0	0	0	0	0	0	0	655	1	0	0	109.333	0	14	0	0	0	0	2.33333	0	0	0	0	0	0	0	0	0	0	0	0	0	0	k__Bacteria;p__Proteobacteria;c__Gammaproteobacteria;o__Burkholderiales;f__Comamonadaceae;g__Hydrogenophaga;
Lautropia	0	0	0	0	0	0	0	0	0	0	0	0	0	0	0	0	0	0	0	0	0	0	0	0	0	0	0	0	0	0	0	0	0	0	0	626	50	16	160	61	17	155	k__Bacteria;p__Proteobacteria;c__Gammaproteobacteria;o__Burkholderiales;f__Burkholderiaceae;g__Lautropia;
Granulicatella	0	0	0	0	0	0	0	0	0	0	0	0	0	0	0	0	0	0	0	0	0	0	0	0	19	0	0	3.16667	0	0	0	0	0	0	0	16	15	205	14	3	591	140.667	k__Bacteria;p__Firmicutes;c__Bacilli;o__Lactobacillales;f__Carnobacteriaceae;g__Granulicatella;
Lachnospira	0	0	0	0	2	0	0.333333	0	0	4	1	1	0	1	1	0	585	0	0	0	97.6667	0	9	0	0	0	0	1.5	0	1	0	0	1	0	0.333333	0	0	0	0	0	0	0	k__Bacteria;p__Firmicutes;c__Clostridia;o__Lachnospirales;f__Lachnospiraceae;g__Lachnospira;
Coriobacteriaceae_UCG-002	0	10	0	0	0	1	1.83333	0	0	0	0	1	0	0.166667	0	0	10	0	0	8	3	2	4	2	4	0	0	2	0	0	0	0	0	0	0	109	153	42	208	153	248	152.167	k__Bacteria;p__Actinobacteriota;c__Coriobacteriia;o__Coriobacteriales;f__Atopobiaceae;g__Coriobacteriaceae_UCG-002;
Abiotrophia	0	0	0	0	0	0	0	0	0	0	0	0	0	0	0	0	1	0	0	0	0.166667	0	1	0	0	0	0	0.166667	0	0	0	0	0	0	0	520	102	33	0	9	159	137.167	k__Bacteria;p__Firmicutes;c__Bacilli;o__Lactobacillales;f__Aerococcaceae;g__Abiotrophia;
Rothia	0	0	0	0	0	0	0	0	0	0	0	0	0	0	0	0	0	0	0	0	0	0	0	0	1	0	0	0.166667	0	0	0	0	0	0	0	65	23	322	477	186	125	199.667	k__Bacteria;p__Actinobacteriota;c__Actinobacteria;o__Micrococcales;f__Micrococcaceae;g__Rothia;
WCHB1-41	0	0	0	0	10	19	4.83333	238	6	60	104	12	451	145.167	11	13	0	31	2	0	9.5	0	0	0	0	0	0	0	17	0	3	9	0	31	10	0	0	0	0	0	0	0	k__Bacteria;p__Verrucomicrobiota;c__Kiritimatiellae;o__WCHB1-41;f__WCHB1-41;g__WCHB1-41;
UCG-002	0	0	0	0	0	0	0	0	0	0	0	0	0	0	0	0	255	0	0	0	42.5	0	437	0	0	0	0	72.8333	0	0	0	0	0	0	0	0	0	0	0	0	0	0	k__Bacteria;p__Firmicutes;c__Clostridia;o__Oscillospirales;f__Oscillospiraceae;g__UCG-002;
Selenomonas	0	0	0	0	0	0	0	0	0	0	0	0	0	0	0	0	1	0	0	0	0.166667	0	0	0	0	0	0	0	0	0	0	0	0	0	0	1	2	421	63	5	13	84.1667	k__Bacteria;p__Firmicutes;c__Negativicutes;o__Veillonellales-Selenomonadales;f__Selenomonadaceae;g__Selenomonas;
Roseburia	0	3	0	0	0	0	0.5	0	0	0	0	0	0	0	1	0	361	0	0	5	61.1667	9	26	3	1	0	0	6.5	0	0	0	0	0	0	0	5	34	1	0	5	58	17.1667	k__Bacteria;p__Firmicutes;c__Clostridia;o__Lachnospirales;f__Lachnospiraceae;g__Roseburia;
Capnocytophaga	0	0	0	0	0	0	0	0	0	0	0	0	0	0	0	0	0	0	0	0	0	0	0	0	0	0	0	0	0	0	0	0	0	0	0	174	92	3	10	3	13	49.1667	k__Bacteria;p__Bacteroidota;c__Bacteroidia;o__Flavobacteriales;f__Flavobacteriaceae;g__Capnocytophaga;
Lactococcus	0	1	0	0	0	0	0.166667	0	0	0	0	0	1	0.166667	3	1	3	1	4	6	3	2	0	0	0	1	5	1.33333	0	0	0	0	0	0	0	165	162	193	156	122	158	159.333	k__Bacteria;p__Firmicutes;c__Bacilli;o__Lactobacillales;f__Streptococcaceae;g__Lactococcus;
Mycoplasma	0	1	0	0	0	0	0.166667	0	0	0	0	0	0	0	0	0	37	0	0	2	6.5	0	246	0	0	0	0	41	0	0	0	0	0	0	0	9	5	0	1	2	0	2.83333	k__Bacteria;p__Firmicutes;c__Bacilli;o__Mycoplasmatales;f__Mycoplasmataceae;g__Mycoplasma;
UBA1819	0	0	0	0	1	0	0.166667	4	1	0	0	0	0	0.833333	2	0	5	2	3	1	2.16667	0	121	0	2	0	0	20.5	0	0	0	0	0	0	0	105	59	46	20	46	29	50.8333	k__Bacteria;p__Firmicutes;c__Clostridia;o__Oscillospirales;f__Ruminococcaceae;g__UBA1819;
Actinomyces	0	0	0	0	0	0	0	0	0	0	0	0	0	0	0	0	9	0	0	0	1.5	0	15	0	2	0	0	2.83333	0	0	0	0	0	0	0	6	19	33	258	57	74	74.5	k__Bacteria;p__Actinobacteriota;c__Actinobacteria;o__Actinomycetales;f__Actinomycetaceae;g__Actinomyces;
Eubacterium_siraeum_group	0	1	0	0	0	0	0.166667	23	0	0	0	0	0	3.83333	13	5	2	4	10	9	7.16667	0	32	0	3	0	0	5.83333	11	0	0	0	0	0	1.83333	0	0	0	0	0	28	4.66667	k__Bacteria;p__Firmicutes;c__Clostridia;o__Oscillospirales;f__Ruminococcaceae;g__Eubacterium_siraeum_group;
Clostridium_sensu_stricto_1	0	1	3	0	2	0	1	0	1	0	1	4	1	1.16667	1	0	46	10	0	0	9.5	2	109	1	4	4	1	20.1667	2	4	2	4	1	3	2.66667	113	150	162	237	173	147	163.667	k__Bacteria;p__Firmicutes;c__Clostridia;o__Clostridiales;f__Clostridiaceae;g__Clostridium_sensu_stricto_1;
Actinobacillus	0	0	0	0	0	0	0	0	0	0	0	0	0	0	0	0	0	0	0	0	0	0	0	0	0	0	0	0	0	0	0	0	0	0	0	1	0	100	124	82	61	61.3333	k__Bacteria;p__Proteobacteria;c__Gammaproteobacteria;o__Pasteurellales;f__Pasteurellaceae;g__Actinobacillus;
Leptotrichia	0	0	0	0	0	0	0	0	0	0	0	0	0	0	0	0	0	0	0	0	0	0	0	0	0	0	0	0	0	0	0	0	0	0	0	113	42	89	109	44	138	89.1667	k__Bacteria;p__Fusobacteriota;c__Fusobacteriia;o__Fusobacteriales;f__Leptotrichiaceae;g__Leptotrichia;
Dechlorobacter	0	0	0	0	0	0	0	0	0	0	0	0	0	0	0	0	211	0	0	0	35.1667	0	4	0	0	0	0	0.666667	0	0	0	0	0	0	0	0	0	0	0	0	0	0	k__Bacteria;p__Proteobacteria;c__Gammaproteobacteria;o__Burkholderiales;f__Rhodocyclaceae;g__Dechlorobacter;
Brachybacterium	0	0	3	0	4	0	1.16667	7	3	5	1	12	2	5	6	4	2	1	3	3	3.16667	5	11	7	9	20	13	10.8333	20	42	31	21	34	25	28.8333	163	160	188	198	131	140	163.333	k__Bacteria;p__Actinobacteriota;c__Actinobacteria;o__Micrococcales;f__Dermabacteraceae;g__Brachybacterium;
Coprococcus	0	0	0	1	0	0	0.166667	0	0	0	0	1	0	0.166667	0	0	181	0	0	0	30.1667	0	75	0	0	0	0	12.5	0	0	0	0	0	0	0	0	1	0	0	0	2	0.5	k__Bacteria;p__Firmicutes;c__Clostridia;o__Lachnospirales;f__Lachnospiraceae;g__Coprococcus;
Ruminococcus_gnavus_group	0	1	0	0	0	0	0.166667	11	0	0	0	0	0	1.83333	4	1	49	2	3	6	10.8333	0	54	2	1	0	3	10	1	0	0	0	0	1	0.333333	28	26	159	17	27	106	60.5	k__Bacteria;p__Firmicutes;c__Clostridia;o__Lachnospirales;f__Lachnospiraceae;g__Ruminococcus_gnavus_group;
Eubacterium	0	0	0	0	0	0	0	0	0	0	0	0	0	0	0	0	0	0	0	0	0	0	0	0	0	0	0	0	0	0	0	0	0	0	0	53	58	29	29	158	44	61.8333	k__Bacteria;p__Firmicutes;c__Clostridia;o__Eubacteriales;f__Eubacteriaceae;g__Eubacterium;
Fusicatenibacter	0	0	0	0	0	0	0	0	0	0	0	0	1	0.166667	0	0	142	0	0	0	23.6667	0	92	0	0	0	0	15.3333	0	0	0	0	0	0	0	0	0	0	0	0	0	0	k__Bacteria;p__Firmicutes;c__Clostridia;o__Lachnospirales;f__Lachnospiraceae;g__Fusicatenibacter;
Oceanobacillus	0	0	1	1	0	3	0.833333	3	0	0	2	69	0	12.3333	0	1	0	1	1	2	0.833333	37	42	39	26	3	8	25.8333	1	9	4	3	154	2	28.8333	13	9	7	7	8	5	8.16667	k__Bacteria;p__Firmicutes;c__Bacilli;o__Bacillales;f__Bacillaceae;g__Oceanobacillus;
Facklamia	0	0	2	0	0	0	0.333333	0	2	3	0	0	1	1	4	2	0	1	0	0	1.16667	0	3	2	1	2	1	1.5	8	5	1	6	1	4	4.16667	10	10	26	13	11	6	12.6667	k__Bacteria;p__Firmicutes;c__Bacilli;o__Lactobacillales;f__Aerococcaceae;g__Facklamia;
Bradyrhizobium	0	8	1	0	0	0	1.5	0	0	0	0	0	0	0	0	0	3	0	0	22	4.16667	0	0	0	1	15	14	5	15	26	14	15	9	6	14.1667	1	0	0	0	0	0	0.166667	k__Bacteria;p__Proteobacteria;c__Alphaproteobacteria;o__Rhizobiales;f__Xanthobacteraceae;g__Bradyrhizobium;
Eubacterium_fissicatena_group	0	0	0	1	0	76	12.8333	137	0	1	3	0	0	23.5	67	39	36	38	60	31	45.1667	1	2	0	0	0	11	2.33333	18	0	0	0	0	0	3	0	2	0	0	0	0	0.333333	k__Bacteria;p__Firmicutes;c__Clostridia;o__Lachnospirales;f__Lachnospiraceae;g__Eubacterium_fissicatena_group;
Azoarcus	0	0	0	0	0	0	0	0	0	0	0	0	0	0	0	0	135	0	0	0	22.5	0	1	0	0	0	0	0.166667	0	0	0	0	0	0	0	0	0	0	0	0	0	0	k__Bacteria;p__Proteobacteria;c__Gammaproteobacteria;o__Burkholderiales;f__Rhodocyclaceae;g__Azoarcus;
Craurococcus-Caldovatus	0	0	0	0	0	0	0	0	0	0	0	7	0	1.16667	0	0	0	0	0	0	0	3	0	6	0	0	0	1.5	0	0	0	0	2	0	0.333333	0	0	0	0	0	1	0.166667	k__Bacteria;p__Proteobacteria;c__Alphaproteobacteria;o__Acetobacterales;f__Acetobacteraceae;g__Craurococcus-Caldovatus;
Treponema	0	0	0	0	0	0	0	0	0	0	0	0	0	0	0	0	0	0	0	0	0	0	0	0	0	0	0	0	0	0	0	0	0	0	0	4	0	132	2	0	34	28.6667	k__Bacteria;p__Spirochaetota;c__Spirochaetia;o__Spirochaetales;f__Spirochaetaceae;g__Treponema;
Vibrio	0	0	0	0	0	0	0	0	0	0	0	0	0	0	0	0	44	0	0	0	7.33333	0	119	0	1	0	0	20	0	0	0	0	0	0	0	0	0	0	0	0	0	0	k__Bacteria;p__Proteobacteria;c__Gammaproteobacteria;o__Vibrionales;f__Vibrionaceae;g__Vibrio;
Aggregatibacter	0	0	0	0	0	0	0	0	0	0	0	0	0	0	0	0	1	0	0	0	0.166667	0	1	0	0	0	0	0.166667	0	0	0	0	0	0	0	0	2	50	19	28	81	30	k__Bacteria;p__Proteobacteria;c__Gammaproteobacteria;o__Pasteurellales;f__Pasteurellaceae;g__Aggregatibacter;
Erysipelotrichaceae_UCG-003	0	0	0	0	0	0	0	0	0	0	0	0	0	0	0	0	34	0	0	0	5.66667	0	43	0	0	0	0	7.16667	0	0	0	0	0	0	0	0	0	0	0	0	0	0	k__Bacteria;p__Firmicutes;c__Bacilli;o__Erysipelotrichales;f__Erysipelatoclostridiaceae;g__Erysipelotrichaceae_UCG-003;
Clostridium_sensu_stricto_12	0	1	0	0	0	0	0.166667	0	4	1	0	1	0	1	2	1	0	1	0	0	0.666667	0	0	0	0	0	1	0.166667	1	2	0	0	0	1	0.666667	64	58	88	81	51	64	67.6667	k__Bacteria;p__Firmicutes;c__Clostridia;o__Clostridiales;f__Clostridiaceae;g__Clostridium_sensu_stricto_12;
Actinomycetospora	0	0	0	0	0	0	0	0	0	0	0	0	0	0	0	0	0	0	0	0	0	0	0	0	0	0	0	0	0	0	0	0	0	0	0	0	0	1	0	0	0	0.166667	k__Bacteria;p__Actinobacteriota;c__Actinobacteria;o__Pseudonocardiales;f__Pseudonocardiaceae;g__Actinomycetospora;
Collinsella	0	0	0	0	0	0	0	0	0	0	0	0	0	0	0	0	55	0	0	0	9.16667	0	107	0	0	0	0	17.8333	0	0	0	0	0	0	0	0	0	0	0	0	0	0	k__Bacteria;p__Actinobacteriota;c__Coriobacteriia;o__Coriobacteriales;f__Coriobacteriaceae;g__Collinsella;
Aerococcus	0	0	1	0	0	0	0.166667	0	0	3	1	0	1	0.833333	5	3	0	3	0	5	2.66667	1	4	2	0	2	3	2	13	3	3	2	7	5	5.5	46	37	35	26	24	20	31.3333	k__Bacteria;p__Firmicutes;c__Bacilli;o__Lactobacillales;f__Aerococcaceae;g__Aerococcus;
Mitochondria	0	0	0	0	0	0	0	1	1	2	3	0	2	1.5	0	0	0	1	0	0	0.166667	1	2	0	7	1	0	1.83333	0	0	0	0	0	0	0	7	4	0	25	1	1	6.33333	k__Bacteria;p__Proteobacteria;c__Alphaproteobacteria;o__Rickettsiales;f__Mitochondria;g__Mitochondria;
Soehngenia	0	0	0	0	0	0	0	0	0	0	0	0	0	0	0	0	97	0	0	0	16.1667	0	0	0	0	0	0	0	0	0	0	0	0	0	0	0	0	0	0	0	0	0	k__Bacteria;p__Firmicutes;c__Clostridia;o__Peptostreptococcales-Tissierellales;f__Peptostreptococcales-Tissierellales;g__Soehngenia;
Methyloversatilis	0	0	0	0	0	0	0	0	0	0	0	0	0	0	0	0	29	0	0	0	4.83333	0	76	0	0	0	0	12.6667	0	0	0	0	0	0	0	0	0	0	0	0	0	0	k__Bacteria;p__Proteobacteria;c__Gammaproteobacteria;o__Burkholderiales;f__Rhodocyclaceae;g__Methyloversatilis;
Deinococcus	0	0	0	0	0	0	0	0	0	0	0	0	0	0	0	0	0	0	2	0	0.333333	0	5	0	0	0	0	0.833333	0	2	2	0	2	0	1	0	0	0	0	2	0	0.333333	k__Bacteria;p__Deinococcota;c__Deinococci;o__Deinococcales;f__Deinococcaceae;g__Deinococcus;
Methylobacterium-Methylorubrum	0	0	0	0	0	0	0	0	0	0	0	0	0	0	0	0	82	0	0	0	13.6667	0	4	0	0	0	0	0.666667	0	0	0	0	0	0	0	0	1	0	0	1	0	0.333333	k__Bacteria;p__Proteobacteria;c__Alphaproteobacteria;o__Rhizobiales;f__Beijerinckiaceae;g__Methylobacterium-Methylorubrum;
Candidatus_Arthromitus	0	0	1	0	0	0	0.166667	5	2	0	5	17	4	5.5	2	1	0	0	1	1	0.833333	2	36	2	1	3	2	7.66667	4	4	12	1	9	1	5.16667	42	34	26	25	42	32	33.5	k__Bacteria;p__Firmicutes;c__Clostridia;o__Clostridiales;f__Clostridiaceae;g__Candidatus_Arthromitus;
Eubacterium_xylanophilum_group	0	2	0	0	3	0	0.833333	0	1	0	0	0	0	0.166667	0	0	65	1	0	2	11.3333	0	4	2	20	2	0	4.66667	0	0	0	0	0	0	0	5	20	0	0	1	78	17.3333	k__Bacteria;p__Firmicutes;c__Clostridia;o__Lachnospirales;f__Lachnospiraceae;g__Eubacterium_xylanophilum_group;
Elusimicrobium	0	1	0	0	9	4	2.33333	28	18	19	31	76	26	33	23	8	2	8	3	5	8.16667	0	0	0	1	0	0	0.166667	5	0	4	10	34	9	10.3333	0	0	0	0	0	0	0	k__Bacteria;p__Elusimicrobiota;c__Elusimicrobia;o__Elusimicrobiales;f__Elusimicrobiaceae;g__Elusimicrobium;
Lachnospiraceae_UCG-001	0	4	0	0	0	0	0.666667	0	0	0	0	0	0	0	0	0	0	0	0	2	0.333333	5	0	1	2	0	0	1.33333	0	0	0	0	0	0	0	1	15	0	0	0	12	4.66667	k__Bacteria;p__Firmicutes;c__Clostridia;o__Lachnospirales;f__Lachnospiraceae;g__Lachnospiraceae_UCG-001;
Intestinibacter	0	0	1	1	0	1	0.5	0	4	3	1	0	0	1.33333	1	0	47	0	1	3	8.66667	0	74	1	1	0	0	12.6667	0	1	0	0	0	1	0.333333	1	3	1	1	3	5	2.33333	k__Bacteria;p__Firmicutes;c__Clostridia;o__Peptostreptococcales-Tissierellales;f__Peptostreptococcaceae;g__Intestinibacter;
Eubacterium_ruminantium_group	0	0	0	0	0	0	0	0	0	0	0	0	0	0	0	0	68	0	0	0	11.3333	0	20	0	0	0	0	3.33333	0	0	0	0	0	0	0	0	0	0	0	0	0	0	k__Bacteria;p__Firmicutes;c__Clostridia;o__Lachnospirales;f__Lachnospiraceae;g__Eubacterium_ruminantium_group;
Cetobacterium	0	0	0	0	0	0	0	0	0	0	0	0	0	0	0	0	68	0	0	0	11.3333	0	52	0	0	0	0	8.66667	0	0	0	0	0	0	0	0	0	0	0	0	0	0	k__Bacteria;p__Fusobacteriota;c__Fusobacteriia;o__Fusobacteriales;f__Fusobacteriaceae;g__Cetobacterium;
Bacillus	0	0	1	0	0	0	0.166667	0	1	0	0	9	0	1.66667	1	0	0	2	0	0	0.5	1	40	5	0	3	1	8.33333	1	1	2	0	12	0	2.66667	1	3	3	0	1	1	1.5	k__Bacteria;p__Firmicutes;c__Bacilli;o__Bacillales;f__Bacillaceae;g__Bacillus;
Clostridium_innocuum_group	0	0	0	0	0	1	0.166667	1	0	0	3	0	0	0.666667	0	0	18	0	0	0	3	0	41	0	0	0	0	6.83333	0	0	0	0	0	0	0	24	12	13	52	36	23	26.6667	k__Bacteria;p__Firmicutes;c__Bacilli;o__Erysipelotrichales;f__Erysipelotrichaceae;g__Clostridium_innocuum_group;
Fusobacterium	0	0	0	0	0	0	0	0	0	0	0	0	0	0	0	0	3	0	0	0	0.5	0	0	0	0	0	0	0	0	0	0	0	0	0	0	60	14	53	15	16	61	36.5	k__Bacteria;p__Fusobacteriota;c__Fusobacteriia;o__Fusobacteriales;f__Fusobacteriaceae;g__Fusobacterium;
Dorea	0	0	0	0	0	0	0	0	0	0	0	0	0	0	0	0	26	0	0	0	4.33333	0	17	0	0	0	0	2.83333	0	0	0	0	0	0	0	0	0	0	0	0	1	0.166667	k__Bacteria;p__Firmicutes;c__Clostridia;o__Lachnospirales;f__Lachnospiraceae;g__Dorea;
Catonella	0	0	0	0	0	0	0	0	0	0	0	0	0	0	0	0	0	0	0	0	0	0	0	0	2	0	0	0.333333	0	0	0	0	0	0	0	0	0	59	0	0	14	12.1667	k__Bacteria;p__Firmicutes;c__Clostridia;o__Lachnospirales;f__Lachnospiraceae;g__Catonella;
Lachnospiraceae_UCG-004	0	0	0	0	0	0	0	0	0	0	0	0	0	0	0	0	24	0	0	0	4	0	3	0	0	0	0	0.5	0	0	0	0	0	0	0	8	0	0	0	0	0	1.33333	k__Bacteria;p__Firmicutes;c__Clostridia;o__Lachnospirales;f__Lachnospiraceae;g__Lachnospiraceae_UCG-004;
Enterorhabdus	0	1	0	0	0	6	1.16667	19	0	0	0	0	0	3.16667	5	2	10	4	6	9	6	1	17	0	2	1	2	3.83333	3	0	0	0	0	0	0.5	34	36	22	32	27	18	28.1667	k__Bacteria;p__Actinobacteriota;c__Coriobacteriia;o__Coriobacteriales;f__Eggerthellaceae;g__Enterorhabdus;
F0332	0	0	0	0	0	0	0	0	0	0	0	0	0	0	0	0	1	0	0	0	0.166667	0	0	0	0	0	0	0	0	0	0	0	0	0	0	0	2	7	58	7	3	12.8333	k__Bacteria;p__Actinobacteriota;c__Actinobacteria;o__Actinomycetales;f__Actinomycetaceae;g__F0332;
Rikenellaceae_RC9_gut_group	0	4	0	0	0	0	0.666667	9	0	0	0	0	0	1.5	2	0	27	6	1	6	7	1	12	0	1	0	0	2.33333	0	0	0	0	0	0	0	0	4	4	0	0	4	2	k__Bacteria;p__Bacteroidota;c__Bacteroidia;o__Bacteroidales;f__Rikenellaceae;g__Rikenellaceae_RC9_gut_group;
Azotobacter	0	0	0	0	0	0	0	0	0	0	0	0	0	0	0	0	0	0	0	0	0	0	8	0	0	0	0	1.33333	0	0	0	0	0	0	0	9	19	14	12	20	15	14.8333	k__Bacteria;p__Proteobacteria;c__Gammaproteobacteria;o__Pseudomonadales;f__Pseudomonadaceae;g__Azotobacter;
UCG-003	0	0	0	0	0	0	0	0	0	0	0	0	0	0	0	0	20	0	0	0	3.33333	0	54	0	0	0	0	9	0	0	0	0	0	0	0	0	0	0	0	0	0	0	k__Bacteria;p__Firmicutes;c__Clostridia;o__Oscillospirales;f__Oscillospiraceae;g__UCG-003;
Shewanella	0	0	0	1	0	0	0.166667	0	0	0	0	0	0	0	0	0	54	0	0	0	9	0	45	0	1	0	0	7.66667	0	0	0	0	0	0	0	0	1	1	0	0	0	0.333333	k__Bacteria;p__Proteobacteria;c__Gammaproteobacteria;o__Alteromonadales;f__Shewanellaceae;g__Shewanella;
Lentimicrobium	0	0	0	0	0	0	0	0	0	0	0	0	0	0	0	0	0	0	0	0	0	0	0	0	0	0	0	0	0	0	0	0	0	0	0	0	1	15	0	0	7	3.83333	k__Bacteria;p__Bacteroidota;c__Bacteroidia;o__Sphingobacteriales;f__Lentimicrobiaceae;g__Lentimicrobium;
Acholeplasma	0	0	2	0	0	0	0.333333	0	0	0	0	0	0	0	0	0	52	0	0	0	8.66667	0	1	0	0	0	0	0.166667	0	0	0	0	0	0	0	0	0	0	0	0	0	0	k__Bacteria;p__Firmicutes;c__Bacilli;o__Acholeplasmatales;f__Acholeplasmataceae;g__Acholeplasma;
Lachnospiraceae_UCG-006	0	0	0	0	0	1	0.166667	3	0	0	0	0	0	0.5	4	1	5	3	1	2	2.66667	0	2	0	3	0	0	0.833333	1	0	0	0	0	0	0.166667	7	3	11	1	30	6	9.66667	k__Bacteria;p__Firmicutes;c__Clostridia;o__Lachnospirales;f__Lachnospiraceae;g__Lachnospiraceae_UCG-006;
Coprobacillus	0	0	0	0	0	0	0	0	0	0	0	0	0	0	0	0	0	0	0	0	0	0	49	0	0	0	0	8.16667	0	0	0	0	0	0	0	0	0	0	0	0	0	0	k__Bacteria;p__Firmicutes;c__Bacilli;o__Erysipelotrichales;f__Erysipelatoclostridiaceae;g__Coprobacillus;
Petrimonas	0	0	0	0	0	0	0	0	0	0	0	0	0	0	0	0	46	0	0	0	7.66667	0	0	0	0	0	0	0	0	0	0	0	0	0	0	0	0	0	0	0	0	0	k__Bacteria;p__Bacteroidota;c__Bacteroidia;o__Bacteroidales;f__Dysgonomonadaceae;g__Petrimonas;
Tannerella	0	0	0	0	0	0	0	0	0	0	0	0	0	0	0	0	0	0	0	0	0	0	0	0	0	0	0	0	0	0	0	0	0	0	0	0	0	26	1	0	7	5.66667	k__Bacteria;p__Bacteroidota;c__Bacteroidia;o__Bacteroidales;f__Tannerellaceae;g__Tannerella;
Kurthia	0	0	0	0	0	0	0	0	0	0	0	0	0	0	0	0	0	0	0	0	0	0	6	0	0	0	0	1	0	0	0	0	0	0	0	29	35	37	42	18	20	30.1667	k__Bacteria;p__Firmicutes;c__Bacilli;o__Bacillales;f__Planococcaceae;g__Kurthia;
Methanocorpusculum	0	0	0	0	1	8	1.5	13	5	16	4	7	41	14.3333	2	0	0	4	0	0	1	0	0	0	0	0	0	0	0	0	0	0	0	1	0.166667	0	0	0	0	0	0	0	k__Archaea;p__Halobacterota;c__Methanomicrobia;o__Methanomicrobiales;f__Methanocorpusculaceae;g__Methanocorpusculum;
Prevotellaceae_NK3B31_group	0	0	0	0	0	0	0	0	0	0	0	0	0	0	0	0	8	0	0	0	1.33333	0	4	0	0	0	0	0.666667	0	0	0	0	0	0	0	0	0	0	0	0	0	0	k__Bacteria;p__Bacteroidota;c__Bacteroidia;o__Bacteroidales;f__Prevotellaceae;g__Prevotellaceae_NK3B31_group;
0319-6G20	0	0	0	0	0	0	0	0	0	0	0	0	0	0	0	0	0	0	0	0	0	0	3	0	0	0	0	0.5	0	0	0	0	0	0	0	0	0	0	0	0	0	0	k__Bacteria;p__Bdellovibrionota;c__Oligoflexia;o__0319-6G20;f__0319-6G20;g__0319-6G20;
F0058	0	0	0	0	0	0	0	0	0	0	0	0	0	0	0	0	0	0	0	0	0	0	0	0	0	0	0	0	0	0	0	0	0	0	0	0	0	8	3	0	18	4.83333	k__Bacteria;p__Bacteroidota;c__Bacteroidia;o__Bacteroidales;f__Paludibacteraceae;g__F0058;
Glutamicibacter	0	0	0	0	0	0	0	1	3	0	0	0	0	0.666667	2	0	0	0	0	0	0.333333	0	3	0	0	1	1	0.833333	3	0	5	6	0	1	2.5	37	6	12	22	7	11	15.8333	k__Bacteria;p__Actinobacteriota;c__Actinobacteria;o__Micrococcales;f__Micrococcaceae;g__Glutamicibacter;
OPB41	0	0	0	0	0	0	0	0	0	0	0	0	0	0	0	0	35	0	0	0	5.83333	0	1	0	0	0	0	0.166667	0	0	0	0	0	0	0	0	0	0	0	0	0	0	k__Bacteria;p__Actinobacteriota;c__Coriobacteriia;o__OPB41;f__OPB41;g__OPB41;
Saccharimonadales	0	0	0	0	0	0	0	0	0	0	0	0	0	0	0	0	0	0	0	0	0	0	0	0	0	0	0	0	0	0	0	0	0	0	0	0	0	6	0	0	34	6.66667	k__Bacteria;p__Patescibacteria;c__Saccharimonadia;o__Saccharimonadales;f__Saccharimonadales;g__Saccharimonadales;
Brevibacillus	0	0	0	0	0	0	0	0	0	0	0	0	0	0	0	0	7	0	0	0	1.16667	0	34	0	0	0	0	5.66667	0	0	0	0	0	0	0	0	0	0	0	0	0	0	k__Bacteria;p__Firmicutes;c__Bacilli;o__Brevibacillales;f__Brevibacillaceae;g__Brevibacillus;
Pseudopropionibacterium	0	0	0	0	0	0	0	0	0	0	0	0	0	0	0	0	0	0	0	0	0	0	0	0	0	0	0	0	0	0	0	0	0	0	0	0	0	33	2	0	3	6.33333	k__Bacteria;p__Actinobacteriota;c__Actinobacteria;o__Propionibacteriales;f__Propionibacteriaceae;g__Pseudopropionibacterium;
Lachnospiraceae_ND3007_group	0	0	0	0	0	0	0	0	0	0	0	0	0	0	0	0	29	0	0	0	4.83333	0	1	0	0	0	0	0.166667	0	0	0	0	0	0	0	0	0	0	0	0	0	0	k__Bacteria;p__Firmicutes;c__Clostridia;o__Lachnospirales;f__Lachnospiraceae;g__Lachnospiraceae_ND3007_group;
Carnobacterium	0	0	0	0	0	0	0	0	0	0	0	0	0	0	0	0	22	0	0	0	3.66667	0	20	0	0	0	0	3.33333	0	0	0	0	0	0	0	0	0	0	1	2	0	0.5	k__Bacteria;p__Firmicutes;c__Bacilli;o__Lactobacillales;f__Carnobacteriaceae;g__Carnobacterium;
Macrococcus	0	0	0	0	0	0	0	0	0	2	0	0	0	0.333333	0	0	0	0	1	0	0.166667	0	1	0	0	0	0	0.166667	3	0	2	2	1	1	1.5	21	32	21	24	20	14	22	k__Bacteria;p__Firmicutes;c__Bacilli;o__Staphylococcales;f__Staphylococcaceae;g__Macrococcus;
Methanomethylovorans	0	0	0	0	0	0	0	0	0	0	0	0	0	0	0	0	31	0	0	0	5.16667	0	0	0	0	0	0	0	0	0	0	0	0	0	0	0	0	0	0	0	0	0	k__Archaea;p__Halobacterota;c__Methanosarcinia;o__Methanosarciniales;f__Methanosarcinaceae;g__Methanomethylovorans;
Pyramidobacter	0	0	0	0	0	0	0	0	0	0	0	0	0	0	0	0	0	0	0	0	0	0	3	0	0	0	0	0.5	0	0	0	0	0	0	0	1	0	0	0	0	0	0.166667	k__Bacteria;p__Synergistota;c__Synergistia;o__Synergistales;f__Synergistaceae;g__Pyramidobacter;
Muribaculum	0	7	0	0	0	0	1.16667	0	0	0	0	0	0	0	0	0	0	0	0	1	0.166667	1	8	1	2	0	0	2	0	0	0	0	0	0	0	3	1	1	0	0	29	5.66667	k__Bacteria;p__Bacteroidota;c__Bacteroidia;o__Bacteroidales;f__Muribaculaceae;g__Muribaculum;
Cupriavidus	0	0	0	0	0	0	0	0	0	0	0	0	0	0	0	0	21	0	0	0	3.5	0	27	0	1	0	0	4.66667	0	0	0	0	0	0	0	1	1	2	0	1	0	0.833333	k__Bacteria;p__Proteobacteria;c__Gammaproteobacteria;o__Burkholderiales;f__Burkholderiaceae;g__Cupriavidus;
Nocardiopsis	0	0	3	3	7	1	2.33333	0	0	0	0	1	0	0.166667	0	0	0	0	6	0	1	21	22	8	28	4	15	16.3333	1	1	0	5	3	2	2	2	1	2	1	1	4	1.83333	k__Bacteria;p__Actinobacteriota;c__Actinobacteria;o__Streptosporangiales;f__Nocardiopsaceae;g__Nocardiopsis;
Methylotenera	0	4	0	0	0	0	0.666667	0	0	0	0	0	0	0	0	0	0	0	0	10	1.66667	0	0	0	0	0	5	0.833333	3	0	10	7	0	3	3.83333	0	0	0	0	0	1	0.166667	k__Bacteria;p__Proteobacteria;c__Gammaproteobacteria;o__Burkholderiales;f__Methylophilaceae;g__Methylotenera;
Candidatus_Xiphinematobacter	0	0	0	0	0	0	0	0	0	0	0	0	0	0	0	0	0	0	0	0	0	0	27	0	0	0	0	4.5	0	0	0	0	0	0	0	0	0	0	0	0	0	0	k__Bacteria;p__Verrucomicrobiota;c__Verrucomicrobiae;o__Chthoniobacterales;f__Xiphinematobacteraceae;g__Candidatus_Xiphinematobacter;
Truepera	0	0	0	0	0	0	0	0	0	0	0	0	0	0	0	0	25	0	0	0	4.16667	0	0	0	0	0	0	0	0	0	0	0	0	0	0	0	0	0	0	0	0	0	k__Bacteria;p__Deinococcota;c__Deinococci;o__Deinococcales;f__Trueperaceae;g__Truepera;
Kingella	0	0	0	0	0	0	0	0	0	0	0	0	0	0	0	0	0	0	0	0	0	0	0	0	0	0	0	0	0	0	0	0	0	0	0	0	0	3	25	1	0	4.83333	k__Bacteria;p__Proteobacteria;c__Gammaproteobacteria;o__Burkholderiales;f__Neisseriaceae;g__Kingella;
Izemoplasmatales	0	0	0	0	9	5	2.33333	14	4	25	12	1	21	12.8333	3	2	0	6	0	0	1.83333	0	0	0	0	0	0	0	6	0	6	3	0	10	4.16667	0	0	0	0	0	0	0	k__Bacteria;p__Firmicutes;c__Bacilli;o__Izemoplasmatales;f__Izemoplasmatales;g__Izemoplasmatales;
Frisingicoccus	0	0	0	0	0	0	0	0	2	0	0	0	0	0.333333	0	1	2	0	0	0	0.5	0	24	0	0	0	0	4	0	0	0	0	0	0	0	0	0	0	0	0	0	0	k__Bacteria;p__Firmicutes;c__Clostridia;o__Lachnospirales;f__Lachnospiraceae;g__Frisingicoccus;
Pseudoalteromonas	0	0	0	0	0	0	0	0	0	0	0	0	0	0	0	0	12	0	0	0	2	0	15	0	1	0	0	2.66667	0	0	0	0	0	0	0	0	0	0	0	0	0	0	k__Bacteria;p__Proteobacteria;c__Gammaproteobacteria;o__Alteromonadales;f__Pseudoalteromonadaceae;g__Pseudoalteromonas;
Paracoccus	0	0	0	0	0	3	0.5	0	0	0	0	0	0	0	0	0	23	0	0	0	3.83333	0	0	4	4	1	6	2.5	2	0	4	0	0	0	1	1	1	0	0	0	1	0.5	k__Bacteria;p__Proteobacteria;c__Alphaproteobacteria;o__Rhodobacterales;f__Rhodobacteraceae;g__Paracoccus;
Candidatus_Stoquefichus	0	0	0	0	0	0	0	0	0	0	0	0	0	0	0	0	0	0	0	0	0	0	1	0	0	0	0	0.166667	0	0	0	0	0	0	0	10	2	1	23	6	0	7	k__Bacteria;p__Firmicutes;c__Bacilli;o__Erysipelotrichales;f__Erysipelatoclostridiaceae;g__Candidatus_Stoquefichus;
Johnsonella	0	0	0	0	0	0	0	0	0	0	0	0	0	0	0	0	0	0	0	0	0	0	0	0	0	0	0	0	0	0	0	0	0	0	0	0	0	23	1	0	4	4.66667	k__Bacteria;p__Firmicutes;c__Clostridia;o__Lachnospirales;f__Lachnospiraceae;g__Johnsonella;
Lachnoanaerobaculum	0	0	0	0	0	0	0	0	0	0	0	0	0	0	0	0	0	0	0	0	0	0	0	0	0	0	0	0	0	0	0	0	0	0	0	0	7	5	6	6	11	5.83333	k__Bacteria;p__Firmicutes;c__Clostridia;o__Lachnospirales;f__Lachnospiraceae;g__Lachnoanaerobaculum;
Brevinema	0	0	0	0	0	0	0	0	0	0	0	0	0	0	0	0	3	0	0	0	0.5	0	20	0	0	0	0	3.33333	0	0	1	0	0	0	0.166667	0	0	0	0	0	0	0	k__Bacteria;p__Spirochaetota;c__Brevinematia;o__Brevinematales;f__Brevinemataceae;g__Brevinema;
Citrobacter	0	0	0	0	0	0	0	0	0	1	0	0	0	0.166667	0	0	0	0	0	0	0	0	10	0	0	0	0	1.66667	0	0	0	0	0	0	0	0	1	3	0	6	1	1.83333	k__Bacteria;p__Proteobacteria;c__Gammaproteobacteria;o__Enterobacterales;f__Enterobacteriaceae;g__Citrobacter;
Ornatilinea	0	0	0	0	0	0	0	0	0	0	0	0	0	0	0	0	21	0	0	0	3.5	0	0	0	0	0	0	0	0	0	0	0	0	0	0	0	0	0	0	0	0	0	k__Bacteria;p__Chloroflexi;c__Anaerolineae;o__Anaerolineales;f__Anaerolineaceae;g__Ornatilinea;
CAG-352	0	0	0	0	0	0	0	0	0	0	0	0	0	0	0	0	7	0	0	0	1.16667	0	0	0	0	0	0	0	0	0	0	0	0	0	0	0	0	0	0	0	0	0	k__Bacteria;p__Firmicutes;c__Clostridia;o__Oscillospirales;f__Ruminococcaceae;g__CAG-352;
Filifactor	0	0	0	0	0	0	0	0	0	0	0	0	0	0	0	0	0	0	0	0	0	0	0	0	0	0	0	0	0	0	0	0	0	0	0	0	0	21	0	0	0	3.5	k__Bacteria;p__Firmicutes;c__Clostridia;o__Peptostreptococcales-Tissierellales;f__Peptostreptococcaceae;g__Filifactor;
Candidatus_Saccharimonas	0	0	0	0	0	4	0.666667	19	0	2	2	0	0	3.83333	3	4	17	6	7	5	7	2	0	1	2	0	2	1.16667	1	0	0	0	0	0	0.166667	0	3	0	0	0	0	0.5	k__Bacteria;p__Patescibacteria;c__Saccharimonadia;o__Saccharimonadales;f__Saccharimonadaceae;g__Candidatus_Saccharimonas;
Lutispora	0	0	0	0	0	0	0	0	0	0	0	0	0	0	0	0	20	0	0	0	3.33333	0	0	0	0	0	0	0	0	0	0	2	0	0	0.333333	0	0	0	0	0	0	0	k__Bacteria;p__Firmicutes;c__Clostridia;o__Clostridia;f__Gracilibacteraceae;g__Lutispora;
Caulobacter	0	1	0	0	0	0	0.166667	0	0	0	0	0	0	0	0	0	0	0	0	6	1	0	0	0	0	0	4	0.666667	3	1	3	2	1	1	1.83333	0	0	0	0	0	0	0	k__Bacteria;p__Proteobacteria;c__Alphaproteobacteria;o__Caulobacterales;f__Caulobacteraceae;g__Caulobacter;
Diaphorobacter	0	0	0	0	0	0	0	0	0	0	0	0	0	0	1	0	16	0	0	0	2.83333	0	7	0	0	0	0	1.16667	0	0	0	0	0	0	0	0	0	0	0	2	0	0.333333	k__Bacteria;p__Proteobacteria;c__Gammaproteobacteria;o__Burkholderiales;f__Comamonadaceae;g__Diaphorobacter;
Hyphomicrobium	0	0	0	0	0	0	0	0	0	0	0	0	0	0	0	0	19	0	0	0	3.16667	0	0	0	0	0	0	0	0	0	0	0	0	0	0	1	0	1	0	0	0	0.333333	k__Bacteria;p__Proteobacteria;c__Alphaproteobacteria;o__Rhizobiales;f__Hyphomicrobiaceae;g__Hyphomicrobium;
Brochothrix	0	0	0	0	0	0	0	0	0	0	0	0	0	0	0	0	0	0	0	0	0	0	10	0	0	0	0	1.66667	0	0	0	0	0	0	0	0	0	0	0	0	0	0	k__Bacteria;p__Firmicutes;c__Bacilli;o__Lactobacillales;f__Listeriaceae;g__Brochothrix;
Peptoanaerobacter	0	0	0	0	0	0	0	0	0	0	0	0	0	0	0	0	0	0	0	0	0	0	0	0	0	0	0	0	0	0	0	0	0	0	0	0	0	18	0	0	1	3.16667	k__Bacteria;p__Firmicutes;c__Clostridia;o__Peptostreptococcales-Tissierellales;f__Peptostreptococcaceae;g__Peptoanaerobacter;
Comamonas	0	0	0	0	0	0	0	0	0	0	0	0	0	0	0	0	0	0	0	0	0	0	0	0	4	1	0	0.833333	0	0	0	0	0	0	0	10	2	4	3	0	1	3.33333	k__Bacteria;p__Proteobacteria;c__Gammaproteobacteria;o__Burkholderiales;f__Comamonadaceae;g__Comamonas;
Neoscardovia	0	0	0	0	0	0	0	0	0	0	0	0	0	0	0	0	0	0	0	0	0	2	2	0	18	0	1	3.83333	0	0	0	0	0	0	0	0	1	1	0	2	1	0.833333	k__Bacteria;p__Actinobacteriota;c__Actinobacteria;o__Bifidobacteriales;f__Bifidobacteriaceae;g__Neoscardovia;
Segetibacter	0	0	0	0	0	2	0.333333	0	0	0	0	9	0	1.5	0	0	0	0	0	0	0	2	0	0	2	0	0	0.666667	0	0	0	0	3	0	0.5	0	0	0	0	0	0	0	k__Bacteria;p__Bacteroidota;c__Bacteroidia;o__Chitinophagales;f__Chitinophagaceae;g__Segetibacter;
Parvimonas	0	0	0	0	0	0	0	0	0	0	0	0	0	0	0	0	0	0	0	0	0	0	3	0	0	0	0	0.5	0	0	0	0	0	0	0	0	0	17	0	1	3	3.5	k__Bacteria;p__Firmicutes;c__Clostridia;o__Peptostreptococcales-Tissierellales;f__Peptostreptococcales-Tissierellales;g__Parvimonas;
Klebsiella	0	0	1	0	0	0	0.166667	1	0	0	0	0	0	0.166667	0	0	1	0	0	1	0.333333	0	5	1	1	0	3	1.66667	0	0	0	2	0	1	0.5	0	0	0	0	0	0	0	k__Bacteria;p__Proteobacteria;c__Gammaproteobacteria;o__Enterobacterales;f__Enterobacteriaceae;g__Klebsiella;
Paraprevotella	0	0	0	0	0	0	0	0	0	0	0	0	0	0	0	0	10	2	0	0	2	0	17	0	0	0	0	2.83333	0	0	0	0	0	0	0	0	0	0	0	0	0	0	k__Bacteria;p__Bacteroidota;c__Bacteroidia;o__Bacteroidales;f__Prevotellaceae;g__Paraprevotella;
Propionibacterium	0	0	0	0	0	0	0	0	0	0	0	0	0	0	0	0	0	0	0	0	0	0	0	0	0	0	0	0	0	0	0	0	0	0	0	0	0	1	17	1	12	5.16667	k__Bacteria;p__Actinobacteriota;c__Actinobacteria;o__Propionibacteriales;f__Propionibacteriaceae;g__Propionibacterium;
Clostridium_sensu_stricto_7	0	0	0	0	0	0	0	0	0	0	0	0	0	0	0	0	17	0	0	0	2.83333	0	0	0	0	0	0	0	0	0	0	0	0	0	0	0	0	0	0	0	0	0	k__Bacteria;p__Firmicutes;c__Clostridia;o__Clostridiales;f__Clostridiaceae;g__Clostridium_sensu_stricto_7;
Brachyspira	0	0	0	0	0	0	0	0	0	0	0	0	0	0	0	0	0	0	0	0	0	0	0	0	2	0	0	0.333333	0	0	0	0	0	0	0	0	3	0	0	0	0	0.5	k__Bacteria;p__Spirochaetota;c__Brachyspirae;o__Brachyspirales;f__Brachyspiraceae;g__Brachyspira;
Atopostipes	0	0	0	0	2	0	0.333333	1	0	0	0	3	0	0.666667	0	0	0	0	0	0	0	0	0	1	3	3	0	1.16667	1	1	2	0	0	0	0.666667	1	0	0	0	0	1	0.333333	k__Bacteria;p__Firmicutes;c__Bacilli;o__Lactobacillales;f__Carnobacteriaceae;g__Atopostipes;
Erysipelothrix	0	0	0	0	0	0	0	0	0	0	0	0	0	0	0	0	16	0	0	0	2.66667	0	0	0	0	0	0	0	0	0	0	0	0	0	0	0	0	0	0	0	0	0	k__Bacteria;p__Firmicutes;c__Bacilli;o__Erysipelotrichales;f__Erysipelotrichaceae;g__Erysipelothrix;
Ruminococcaceae	0	0	0	0	0	0	0	4	0	0	0	0	0	0.666667	0	0	1	0	0	0	0.166667	0	0	0	16	0	0	2.66667	1	0	0	0	0	0	0.166667	0	4	0	0	0	3	1.16667	k__Bacteria;p__Firmicutes;c__Clostridia;o__Oscillospirales;f__Ruminococcaceae;g__Ruminococcaceae;
Rhodopseudomonas	0	0	0	0	0	1	0.166667	0	1	0	2	0	0	0.5	0	0	0	0	0	0	0	1	0	2	0	0	0	0.5	1	0	1	1	0	0	0.5	8	13	16	13	6	10	11	k__Bacteria;p__Proteobacteria;c__Alphaproteobacteria;o__Rhizobiales;f__Xanthobacteraceae;g__Rhodopseudomonas;
Cloacibacterium	0	0	0	0	0	0	0	0	0	0	0	0	0	0	0	0	0	0	0	0	0	0	0	0	0	0	0	0	0	0	0	0	0	0	0	3	2	5	2	1	15	4.66667	k__Bacteria;p__Bacteroidota;c__Bacteroidia;o__Flavobacteriales;f__Weeksellaceae;g__Cloacibacterium;
Saccharimonadaceae	0	0	0	0	0	0	0	0	0	0	0	0	0	0	0	0	1	0	0	0	0.166667	0	0	0	0	0	0	0	0	0	0	0	0	0	0	0	0	2	5	0	5	2	k__Bacteria;p__Patescibacteria;c__Saccharimonadia;o__Saccharimonadales;f__Saccharimonadaceae;g__Saccharimonadaceae;
Enorma	0	0	1	0	2	0	0.5	0	2	2	1	1	1	1.16667	0	0	10	1	1	0	2	0	0	0	2	1	0	0.5	0	0	0	0	0	0	0	2	0	0	2	0	1	0.833333	k__Bacteria;p__Actinobacteriota;c__Coriobacteriia;o__Coriobacteriales;f__Coriobacteriaceae;g__Enorma;
Thauera	0	0	0	0	0	0	0	0	0	0	0	0	0	0	0	0	14	0	0	0	2.33333	0	0	0	1	0	0	0.166667	0	0	0	0	0	0	0	0	0	0	0	0	0	0	k__Bacteria;p__Proteobacteria;c__Gammaproteobacteria;o__Burkholderiales;f__Rhodocyclaceae;g__Thauera;
Proteiniclasticum	0	0	0	0	0	0	0	0	0	0	0	0	0	0	0	0	13	0	0	0	2.16667	0	0	0	0	0	0	0	0	0	0	0	0	0	0	0	0	0	0	0	0	0	k__Bacteria;p__Firmicutes;c__Clostridia;o__Clostridiales;f__Clostridiaceae;g__Proteiniclasticum;
Trichococcus	0	0	0	0	0	0	0	0	0	0	0	0	0	0	0	0	0	0	0	0	0	0	0	0	0	0	0	0	0	0	1	0	0	0	0.166667	0	2	5	13	5	0	4.16667	k__Bacteria;p__Firmicutes;c__Bacilli;o__Lactobacillales;f__Carnobacteriaceae;g__Trichococcus;
Uruburuella	0	0	0	0	0	0	0	0	0	0	0	0	0	0	0	0	5	0	0	0	0.833333	0	8	0	0	0	0	1.33333	0	0	0	0	0	0	0	0	0	0	0	0	0	0	k__Bacteria;p__Proteobacteria;c__Gammaproteobacteria;o__Burkholderiales;f__Neisseriaceae;g__Uruburuella;
Proteus	0	0	0	0	0	0	0	0	0	0	0	0	0	0	0	0	0	0	0	0	0	0	9	0	0	0	0	1.5	0	0	0	0	0	0	0	0	0	0	0	0	0	0	k__Bacteria;p__Proteobacteria;c__Gammaproteobacteria;o__Enterobacterales;f__Morganellaceae;g__Proteus;
Candidatus_Soleaferrea	0	2	2	3	3	4	2.33333	8	2	2	6	5	2	4.16667	3	4	0	0	4	0	1.83333	4	0	1	2	0	2	1.5	0	0	1	0	1	0	0.333333	3	1	4	2	4	0	2.33333	k__Bacteria;p__Firmicutes;c__Clostridia;o__Oscillospirales;f__Ruminococcaceae;g__Candidatus_Soleaferrea;
Peptostreptococcus	0	0	0	0	0	0	0	0	0	1	0	0	0	0.166667	0	0	0	0	3	0	0.5	0	0	0	0	0	0	0	0	0	2	0	0	0	0.333333	0	0	10	0	1	0	1.83333	k__Bacteria;p__Firmicutes;c__Clostridia;o__Peptostreptococcales-Tissierellales;f__Peptostreptococcaceae;g__Peptostreptococcus;
Cardiobacterium	0	0	0	0	0	0	0	0	0	0	0	0	0	0	0	0	0	0	0	0	0	0	0	0	0	0	0	0	0	0	0	0	0	0	0	0	0	1	10	0	4	2.5	k__Bacteria;p__Proteobacteria;c__Gammaproteobacteria;o__Cardiobacteriales;f__Cardiobacteriaceae;g__Cardiobacterium;
Kushneria	0	0	0	0	0	0	0	0	0	0	0	0	0	0	0	0	0	0	0	0	0	0	4	0	0	0	0	0.666667	0	0	0	0	0	0	0	0	0	0	0	0	0	0	k__Bacteria;p__Proteobacteria;c__Gammaproteobacteria;o__Oceanospirillales;f__Halomonadaceae;g__Kushneria;
Stenotrophomonas	0	0	0	0	0	0	0	0	0	0	0	0	0	0	0	0	11	0	0	0	1.83333	0	3	0	0	0	0	0.5	0	0	0	0	0	0	0	0	0	0	0	2	0	0.333333	k__Bacteria;p__Proteobacteria;c__Gammaproteobacteria;o__Xanthomonadales;f__Xanthomonadaceae;g__Stenotrophomonas;
Ochrobactrum	0	0	0	0	0	0	0	0	0	0	0	0	0	0	0	0	11	0	0	0	1.83333	0	0	0	0	1	0	0.166667	0	0	0	0	0	2	0.333333	0	0	0	0	0	3	0.5	k__Bacteria;p__Proteobacteria;c__Alphaproteobacteria;o__Rhizobiales;f__Rhizobiaceae;g__Ochrobactrum;
Providencia	0	0	0	0	0	0	0	0	0	0	0	0	0	0	0	0	0	0	0	0	0	0	11	0	2	0	0	2.16667	3	2	0	0	0	0	0.833333	0	0	0	0	2	0	0.333333	k__Bacteria;p__Proteobacteria;c__Gammaproteobacteria;o__Enterobacterales;f__Morganellaceae;g__Providencia;
DEV114	0	0	0	11	1	0	2	0	0	0	0	0	0	0	0	0	0	0	1	0	0.166667	0	0	0	0	0	0	0	0	0	0	0	0	0	0	0	0	0	0	0	0	0	k__Bacteria;p__Verrucomicrobiota;c__Verrucomicrobiae;o__Pedosphaerales;f__Pedosphaeraceae;g__DEV114;
Paenibacillus	0	0	0	0	0	0	0	0	0	0	0	0	0	0	0	0	2	0	0	0	0.333333	0	9	0	0	0	0	1.5	0	0	0	0	0	0	0	0	0	0	0	0	2	0.333333	k__Bacteria;p__Firmicutes;c__Bacilli;o__Paenibacillales;f__Paenibacillaceae;g__Paenibacillus;
Eubacterium_yurii_group	0	0	0	0	0	0	0	0	0	0	0	0	0	0	0	0	0	0	0	0	0	0	0	0	0	0	0	0	0	0	0	0	0	0	0	2	0	5	0	0	10	2.83333	k__Bacteria;p__Firmicutes;c__Clostridia;o__Peptostreptococcales-Tissierellales;f__Peptostreptococcaceae;g__Eubacterium_yurii_group;
Amnipila	0	0	0	0	0	0	0	0	0	0	0	0	0	0	0	0	0	0	0	0	0	0	0	0	0	0	0	0	0	0	0	1	0	0	0.166667	0	1	0	2	1	3	1.16667	k__Bacteria;p__Firmicutes;c__Clostridia;o__Peptostreptococcales-Tissierellales;f__Anaerovoracaceae;g__Amnipila;
Psychrobacter	0	0	0	0	0	0	0	0	0	0	0	0	0	0	0	0	1	0	0	0	0.166667	0	1	0	0	0	0	0.166667	0	0	0	0	0	0	0	0	0	0	0	2	0	0.333333	k__Bacteria;p__Proteobacteria;c__Gammaproteobacteria;o__Pseudomonadales;f__Moraxellaceae;g__Psychrobacter;
Virgibacillus	0	0	0	0	0	0	0	0	0	0	0	5	0	0.833333	0	0	0	0	0	0	0	2	0	3	1	0	0	1	0	0	1	0	10	0	1.83333	3	1	1	5	2	5	2.83333	k__Bacteria;p__Firmicutes;c__Bacilli;o__Bacillales;f__Bacillaceae;g__Virgibacillus;
Peptoniphilus	0	0	0	0	0	0	0	0	0	0	0	0	0	0	0	0	0	0	5	0	0.833333	2	0	0	0	3	2	1.16667	1	1	3	0	4	4	2.16667	0	0	0	0	0	0	0	k__Bacteria;p__Firmicutes;c__Clostridia;o__Peptostreptococcales-Tissierellales;f__Peptostreptococcales-Tissierellales;g__Peptoniphilus;
Amphibacillus	0	0	0	0	0	0	0	0	0	0	0	5	0	0.833333	0	0	0	0	0	0	0	0	0	0	4	0	1	0.833333	0	0	1	0	7	1	1.5	0	0	0	0	0	0	0	k__Bacteria;p__Firmicutes;c__Bacilli;o__Bacillales;f__Bacillaceae;g__Amphibacillus;
Alkalibaculum	0	0	0	0	0	0	0	0	0	0	0	9	2	1.83333	0	0	0	0	0	0	0	2	0	0	1	0	0	0.5	0	0	0	0	0	0	0	0	1	0	0	0	0	0.166667	k__Bacteria;p__Firmicutes;c__Clostridia;o__Eubacteriales;f__Eubacteriales;g__Alkalibaculum;
67-14	0	0	0	0	0	0	0	0	0	0	0	0	0	0	0	0	9	0	0	0	1.5	0	4	0	0	0	0	0.666667	0	0	0	0	0	0	0	0	0	0	0	0	0	0	k__Bacteria;p__Actinobacteriota;c__Thermoleophilia;o__Solirubrobacterales;f__67-14;g__67-14;
Gottschalkia	0	0	0	1	0	0	0.166667	0	0	0	0	9	0	1.5	0	0	0	0	0	0	0	2	0	1	4	0	0	1.16667	2	0	0	0	2	0	0.666667	0	0	0	0	0	0	0	k__Bacteria;p__Firmicutes;c__Clostridia;o__Peptostreptococcales-Tissierellales;f__Peptostreptococcales-Tissierellales;g__Gottschalkia;
Bergeyella	0	0	0	0	0	0	0	0	0	0	0	0	0	0	0	0	0	0	0	0	0	0	0	0	0	0	0	0	0	0	0	0	0	0	0	0	1	0	1	0	4	1	k__Bacteria;p__Bacteroidota;c__Bacteroidia;o__Flavobacteriales;f__Weeksellaceae;g__Bergeyella;
Dinghuibacter	0	0	0	0	0	0	0	0	0	0	0	0	0	0	0	0	9	0	0	0	1.5	0	4	0	0	0	0	0.666667	0	0	0	0	0	0	0	0	0	0	0	0	0	0	k__Bacteria;p__Bacteroidota;c__Bacteroidia;o__Chitinophagales;f__Chitinophagaceae;g__Dinghuibacter;
Absconditabacteriales_(SR1)	0	0	0	0	0	0	0	0	0	0	0	0	0	0	0	0	0	0	0	0	0	0	0	0	0	0	0	0	0	0	0	0	0	0	0	5	0	0	0	0	0	0.833333	k__Bacteria;p__Patescibacteria;c__Gracilibacteria;o__Absconditabacteriales_(SR1);f__Absconditabacteriales_(SR1);g__Absconditabacteriales_(SR1);
Oribacterium	0	0	0	0	0	0	0	1	0	0	0	0	0	0.166667	0	0	3	0	0	0	0.5	0	3	0	0	0	0	0.5	0	0	0	0	0	0	0	0	0	5	4	1	0	1.66667	k__Bacteria;p__Firmicutes;c__Clostridia;o__Lachnospirales;f__Lachnospiraceae;g__Oribacterium;
JG30-KF-CM45	0	0	0	0	0	0	0	0	0	0	0	0	0	0	0	0	9	0	0	0	1.5	0	1	0	0	0	0	0.166667	0	0	0	0	0	0	0	0	0	0	0	0	0	0	k__Bacteria;p__Chloroflexi;c__Chloroflexia;o__Thermomicrobiales;f__JG30-KF-CM45;g__JG30-KF-CM45;
Sedimentibacter	0	0	0	0	0	0	0	0	0	0	0	0	0	0	0	0	9	0	0	0	1.5	0	0	0	0	1	0	0.166667	0	0	0	0	0	0	0	3	0	0	0	0	0	0.5	k__Bacteria;p__Firmicutes;c__Clostridia;o__Peptostreptococcales-Tissierellales;f__Sedimentibacteraceae;g__Sedimentibacter;
Angelakisella	0	1	3	0	3	4	1.83333	2	0	5	3	0	3	2.16667	6	8	0	3	9	5	5.16667	1	0	0	0	0	1	0.333333	1	0	0	1	0	0	0.333333	0	0	0	0	0	0	0	k__Bacteria;p__Firmicutes;c__Clostridia;o__Oscillospirales;f__Ruminococcaceae;g__Angelakisella;
Streptobacillus	0	0	0	0	0	0	0	0	0	0	0	0	0	0	0	0	0	0	0	0	0	0	0	0	0	0	0	0	0	0	0	0	0	0	0	0	0	0	0	0	8	1.33333	k__Bacteria;p__Fusobacteriota;c__Fusobacteriia;o__Fusobacteriales;f__Leptotrichiaceae;g__Streptobacillus;
Rodentibacter	0	0	0	0	0	0	0	0	0	0	0	0	0	0	0	0	0	0	0	0	0	0	0	0	0	0	0	0	0	0	0	0	0	0	0	2	0	0	0	0	0	0.333333	k__Bacteria;p__Proteobacteria;c__Gammaproteobacteria;o__Pasteurellales;f__Pasteurellaceae;g__Rodentibacter;
TM7x	0	0	0	0	0	0	0	0	0	0	0	0	0	0	0	0	4	0	0	0	0.666667	0	5	0	0	0	0	0.833333	0	0	0	0	0	0	0	0	0	8	2	0	8	3	k__Bacteria;p__Patescibacteria;c__Saccharimonadia;o__Saccharimonadales;f__Saccharimonadaceae;g__TM7x;
Fretibacterium	0	0	0	0	0	0	0	0	0	0	0	0	0	0	0	0	0	0	0	0	0	0	0	0	0	0	0	0	0	0	0	0	0	0	0	0	0	8	0	0	0	1.33333	k__Bacteria;p__Synergistota;c__Synergistia;o__Synergistales;f__Synergistaceae;g__Fretibacterium;
Leucobacter	0	0	2	0	0	0	0.333333	0	0	0	0	0	0	0	0	0	0	0	0	0	0	1	2	0	0	1	0	0.666667	0	0	0	0	0	0	0	0	0	2	0	0	0	0.333333	k__Bacteria;p__Actinobacteriota;c__Actinobacteria;o__Micrococcales;f__Microbacteriaceae;g__Leucobacter;
Morganella	0	0	0	0	0	0	0	0	0	0	0	0	0	0	0	0	0	0	0	0	0	0	2	0	0	0	0	0.333333	0	0	0	0	0	0	0	0	0	0	0	0	0	0	k__Bacteria;p__Proteobacteria;c__Gammaproteobacteria;o__Enterobacterales;f__Morganellaceae;g__Morganella;
Enteractinococcus	0	0	0	0	0	1	0.166667	1	2	0	0	0	0	0.5	0	0	0	0	0	0	0	0	0	0	0	0	0	0	0	0	0	0	0	0	0	1	2	3	0	2	1	1.5	k__Bacteria;p__Actinobacteriota;c__Actinobacteria;o__Micrococcales;f__Micrococcaceae;g__Enteractinococcus;
Lysinibacillus	0	0	0	0	0	0	0	0	0	0	0	0	0	0	0	0	2	0	0	0	0.333333	0	4	0	0	0	0	0.666667	0	0	1	0	2	0	0.5	0	0	0	0	0	0	0	k__Bacteria;p__Firmicutes;c__Bacilli;o__Bacillales;f__Planococcaceae;g__Lysinibacillus;
Kribbella	0	0	0	0	0	0	0	0	0	0	0	0	0	0	0	0	0	0	0	0	0	1	0	0	0	3	0	0.666667	0	2	3	1	1	0	1.16667	0	0	0	0	0	0	0	k__Bacteria;p__Actinobacteriota;c__Actinobacteria;o__Propionibacteriales;f__Nocardioidaceae;g__Kribbella;
Alcaligenes	0	0	0	0	0	0	0	0	0	0	0	0	0	0	0	0	0	0	0	0	0	0	7	0	0	0	0	1.16667	0	0	0	0	0	0	0	0	0	0	0	0	0	0	k__Bacteria;p__Proteobacteria;c__Gammaproteobacteria;o__Burkholderiales;f__Alcaligenaceae;g__Alcaligenes;
Anaerosporobacter	0	0	0	0	0	0	0	0	0	0	2	0	0	0.333333	0	0	0	0	0	0	0	2	1	0	0	0	0	0.5	0	0	0	0	0	0	0	1	3	2	1	4	0	1.83333	k__Bacteria;p__Firmicutes;c__Clostridia;o__Lachnospirales;f__Lachnospiraceae;g__Anaerosporobacter;
Clostridioides	0	0	0	0	0	0	0	1	0	0	0	7	0	1.33333	0	0	0	0	0	0	0	2	0	1	0	1	0	0.666667	0	0	0	0	2	1	0.5	3	0	0	3	0	0	1	k__Bacteria;p__Firmicutes;c__Clostridia;o__Peptostreptococcales-Tissierellales;f__Peptostreptococcaceae;g__Clostridioides;
Oxalobacter	0	0	1	1	0	1	0.5	0	0	1	0	2	1	0.666667	0	0	4	0	0	0	0.666667	0	7	0	0	0	0	1.16667	0	0	0	0	0	0	0	0	0	0	0	0	0	0	k__Bacteria;p__Proteobacteria;c__Gammaproteobacteria;o__Burkholderiales;f__Oxalobacteraceae;g__Oxalobacter;
Plantibacter	0	0	0	0	1	0	0.166667	1	0	0	2	0	0	0.5	0	0	1	0	3	1	0.833333	0	0	0	0	1	2	0.5	2	1	0	0	3	7	2.16667	2	3	1	0	0	0	1	k__Bacteria;p__Actinobacteriota;c__Actinobacteria;o__Micrococcales;f__Microbacteriaceae;g__Plantibacter;
A2	0	0	0	0	0	0	0	0	0	0	0	0	0	0	0	0	0	0	0	6	1	1	0	0	3	0	0	0.666667	0	0	0	0	0	0	0	0	4	0	0	0	6	1.66667	k__Bacteria;p__Firmicutes;c__Clostridia;o__Lachnospirales;f__Lachnospiraceae;g__A2;
Pediococcus	0	0	0	0	1	0	0.166667	0	3	0	0	0	0	0.5	1	1	0	0	0	1	0.5	0	1	0	1	0	2	0.666667	1	0	3	2	0	1	1.16667	6	1	0	3	3	1	2.33333	k__Bacteria;p__Firmicutes;c__Bacilli;o__Lactobacillales;f__Lactobacillaceae;g__Pediococcus;
Brachymonas	0	0	0	0	0	0	0	0	0	0	0	0	0	0	0	0	0	0	0	0	0	0	0	0	0	0	0	0	0	0	0	0	0	0	0	6	0	0	0	0	0	1	k__Bacteria;p__Proteobacteria;c__Gammaproteobacteria;o__Burkholderiales;f__Comamonadaceae;g__Brachymonas;
Achromobacter	0	0	0	0	0	0	0	0	0	0	0	0	0	0	0	0	0	0	0	0	0	0	0	0	0	0	0	0	0	0	0	0	0	0	0	3	1	3	1	0	3	1.83333	k__Bacteria;p__Proteobacteria;c__Gammaproteobacteria;o__Burkholderiales;f__Alcaligenaceae;g__Achromobacter;
Anoxybacillus	0	0	0	0	0	0	0	0	0	0	0	0	0	0	0	0	0	0	0	0	0	0	3	0	0	0	0	0.5	0	0	0	0	0	0	0	0	0	0	0	0	0	0	k__Bacteria;p__Firmicutes;c__Bacilli;o__Bacillales;f__Bacillaceae;g__Anoxybacillus;
Clostridium_sensu_stricto_10	0	0	0	0	0	0	0	0	0	0	0	1	1	0.333333	0	0	0	0	0	0	0	0	0	0	0	0	0	0	0	1	0	0	0	0	0.166667	0	4	1	2	0	1	1.33333	k__Bacteria;p__Firmicutes;c__Clostridia;o__Clostridiales;f__Clostridiaceae;g__Clostridium_sensu_stricto_10;
Phocea	0	0	0	0	0	0	0	0	0	0	0	0	0	0	0	0	2	0	0	0	0.333333	0	3	0	0	0	0	0.5	0	0	0	0	0	0	0	0	0	0	0	0	0	0	k__Bacteria;p__Firmicutes;c__Clostridia;o__Oscillospirales;f__Ruminococcaceae;g__Phocea;
Chryseobacterium	0	0	2	0	0	0	0.333333	0	0	0	0	0	0	0	0	0	0	0	0	0	0	1	6	0	0	0	0	1.16667	0	0	0	0	0	1	0.166667	0	0	0	0	1	1	0.333333	k__Bacteria;p__Bacteroidota;c__Bacteroidia;o__Flavobacteriales;f__Weeksellaceae;g__Chryseobacterium;
Clostridium_sensu_stricto_19	0	0	1	0	0	0	0.166667	0	0	0	0	0	0	0	0	0	0	0	0	0	0	0	0	0	0	0	0	0	0	0	0	0	0	0	0	4	5	5	4	1	1	3.33333	k__Bacteria;p__Firmicutes;c__Clostridia;o__Clostridiales;f__Clostridiaceae;g__Clostridium_sensu_stricto_19;
Phocaeicola	0	0	0	0	0	0	0	0	0	0	0	0	0	0	0	0	0	0	0	0	0	0	0	0	0	0	0	0	0	0	0	0	0	0	0	1	0	6	0	0	0	1.16667	k__Bacteria;p__Bacteroidota;c__Bacteroidia;o__Bacteroidales;f__Bacteroidales_Incertae_Sedis;g__Phocaeicola;
Arcobacter	0	0	0	0	0	0	0	0	0	0	0	0	0	0	0	0	6	0	0	0	1	0	0	0	0	0	0	0	0	0	0	0	0	0	0	0	0	0	0	0	0	0	k__Bacteria;p__Campilobacterota;c__Campylobacteria;o__Campylobacterales;f__Arcobacteraceae;g__Arcobacter;
Solobacterium	0	0	0	0	0	0	0	0	0	0	0	0	0	0	0	0	0	0	0	0	0	0	0	0	0	0	0	0	0	0	0	0	0	0	0	0	0	5	0	0	0	0.833333	k__Bacteria;p__Firmicutes;c__Bacilli;o__Erysipelotrichales;f__Erysipelotrichaceae;g__Solobacterium;
Angustibacter	0	0	0	0	0	0	0	0	0	0	0	0	0	0	0	0	0	0	0	0	0	0	0	0	0	0	0	0	0	0	0	0	0	0	0	0	1	0	0	0	0	0.166667	k__Bacteria;p__Actinobacteriota;c__Actinobacteria;o__Kineosporiales;f__Kineosporiaceae;g__Angustibacter;
Paramaledivibacter	0	0	0	0	0	0	0	0	0	0	0	0	0	0	0	0	6	0	0	0	1	0	0	0	0	0	0	0	0	0	0	0	0	0	0	0	0	0	0	0	0	0	k__Bacteria;p__Firmicutes;c__Clostridia;o__Peptostreptococcales-Tissierellales;f__Caminicellaceae;g__Paramaledivibacter;
SJA-15	0	0	0	0	0	0	0	0	0	0	0	0	0	0	0	0	5	0	0	0	0.833333	0	0	0	0	0	0	0	0	0	0	0	0	0	0	0	0	0	0	0	0	0	k__Bacteria;p__Chloroflexi;c__Anaerolineae;o__SJA-15;f__SJA-15;g__SJA-15;
Parvibacter	0	0	0	0	0	0	0	2	0	0	0	0	0	0.333333	0	0	0	0	0	0	0	0	0	0	0	0	0	0	0	0	0	0	0	0	0	0	1	0	1	2	2	1	k__Bacteria;p__Actinobacteriota;c__Coriobacteriia;o__Coriobacteriales;f__Eggerthellaceae;g__Parvibacter;
Tessaracoccus	0	0	0	0	0	0	0	1	0	0	0	0	0	0.166667	0	0	0	0	0	0	0	0	0	0	0	0	0	0	0	0	0	0	0	0	0	0	1	2	2	1	1	1.16667	k__Bacteria;p__Actinobacteriota;c__Actinobacteria;o__Propionibacteriales;f__Propionibacteriaceae;g__Tessaracoccus;
Clostridium_sensu_stricto_11	0	0	0	0	0	0	0	0	0	0	0	0	0	0	0	0	0	0	0	0	0	0	0	0	0	0	0	0	0	0	0	0	0	0	0	0	1	3	0	0	3	1.16667	k__Bacteria;p__Firmicutes;c__Clostridia;o__Clostridiales;f__Clostridiaceae;g__Clostridium_sensu_stricto_11;
Cyanobium_PCC-6307	0	0	0	0	0	0	0	0	0	0	0	0	0	0	0	0	3	0	0	0	0.5	0	2	0	0	0	0	0.333333	0	0	0	0	0	0	0	0	0	0	0	0	0	0	k__Bacteria;p__Cyanobacteria;c__Cyanobacteriia;o__Synechococcales;f__Cyanobiaceae;g__Cyanobium_PCC-6307;
Anaeroplasma	0	0	0	0	0	0	0	5	0	0	0	0	0	0.833333	2	1	0	5	1	3	2	0	0	0	0	0	0	0	0	0	0	0	0	0	0	0	0	0	0	0	0	0	k__Bacteria;p__Firmicutes;c__Bacilli;o__Acholeplasmatales;f__Acholeplasmataceae;g__Anaeroplasma;
Eikenella	0	0	0	0	0	0	0	0	0	0	0	0	0	0	0	0	0	0	0	0	0	0	0	0	0	0	0	0	0	0	0	0	0	0	0	5	1	0	1	0	4	1.83333	k__Bacteria;p__Proteobacteria;c__Gammaproteobacteria;o__Burkholderiales;f__Neisseriaceae;g__Eikenella;
Anaerovorax	0	0	0	0	0	0	0	5	0	0	0	0	0	0.833333	0	3	1	0	1	1	1	0	0	0	4	0	0	0.666667	2	0	0	0	0	0	0.333333	0	5	0	0	0	0	0.833333	k__Bacteria;p__Firmicutes;c__Clostridia;o__Peptostreptococcales-Tissierellales;f__Anaerovoracaceae;g__Anaerovorax;
Herbinix	0	0	0	0	0	0	0	0	0	0	0	0	0	0	0	0	0	0	0	0	0	0	0	0	2	0	0	0.333333	0	0	0	0	0	0	0	1	0	1	1	5	3	1.83333	k__Bacteria;p__Firmicutes;c__Clostridia;o__Lachnospirales;f__Lachnospiraceae;g__Herbinix;
CCD24	0	0	0	0	0	0	0	0	0	0	0	0	0	0	0	0	4	0	0	0	0.666667	0	2	0	0	0	0	0.333333	0	0	0	0	0	0	0	0	0	0	0	0	0	0	k__Bacteria;p__Proteobacteria;c__Gammaproteobacteria;o__CCD24;f__CCD24;g__CCD24;
Marvinbryantia	0	1	0	0	0	0	0.166667	0	0	0	0	0	0	0	0	0	3	0	0	1	0.666667	1	0	1	1	0	0	0.5	0	0	0	0	0	0	0	1	0	0	0	2	3	1	k__Bacteria;p__Firmicutes;c__Clostridia;o__Lachnospirales;f__Lachnospiraceae;g__Marvinbryantia;
Zixibacteria	0	0	0	0	0	0	0	0	0	0	0	0	0	0	0	0	1	0	0	0	0.166667	0	1	0	0	0	0	0.166667	0	0	0	0	0	0	0	0	0	0	0	0	0	0	k__Bacteria;p__Zixibacteria;c__Zixibacteria;o__Zixibacteria;f__Zixibacteria;g__Zixibacteria;
Thiogranum	0	0	0	0	0	0	0	0	0	0	0	0	0	0	0	0	5	0	0	0	0.833333	0	4	0	0	0	0	0.666667	0	0	0	0	0	0	0	0	0	0	0	0	0	0	k__Bacteria;p__Proteobacteria;c__Gammaproteobacteria;o__Ectothiorhodospirales;f__Ectothiorhodospiraceae;g__Thiogranum;
Sphingomonas	0	0	0	0	0	0	0	0	0	0	0	0	0	0	0	0	0	0	0	0	0	0	2	0	0	0	0	0.333333	0	0	0	0	0	0	0	0	0	0	0	0	0	0	k__Bacteria;p__Proteobacteria;c__Alphaproteobacteria;o__Sphingomonadales;f__Sphingomonadaceae;g__Sphingomonas;
Bosea	0	0	0	0	0	0	0	0	0	0	0	0	0	0	0	0	4	0	0	0	0.666667	0	0	0	0	0	0	0	0	0	0	0	0	0	0	1	0	1	0	0	0	0.333333	k__Bacteria;p__Proteobacteria;c__Alphaproteobacteria;o__Rhizobiales;f__Beijerinckiaceae;g__Bosea;
RCP2-54	0	0	0	0	0	0	0	0	0	0	0	0	0	0	0	0	1	0	0	0	0.166667	0	1	0	0	0	0	0.166667	0	0	0	0	0	0	0	0	0	0	0	0	0	0	k__Bacteria;p__RCP2-54;c__RCP2-54;o__RCP2-54;f__RCP2-54;g__RCP2-54;
Thermomonas	0	0	0	0	0	0	0	0	0	0	0	0	0	0	0	0	0	0	0	0	0	0	5	0	0	0	0	0.833333	0	0	0	0	0	0	0	0	0	0	0	0	0	0	k__Bacteria;p__Proteobacteria;c__Gammaproteobacteria;o__Xanthomonadales;f__Xanthomonadaceae;g__Thermomonas;
Solirubrobacter	0	0	0	0	0	0	0	0	0	0	0	0	0	0	0	0	0	0	0	0	0	0	5	0	0	0	0	0.833333	0	0	0	0	0	0	0	0	0	0	0	1	0	0.166667	k__Bacteria;p__Actinobacteriota;c__Thermoleophilia;o__Solirubrobacterales;f__Solirubrobacteraceae;g__Solirubrobacter;
Irregularibacter	0	0	0	0	0	0	0	0	0	0	0	0	0	0	0	0	0	0	0	0	0	0	0	0	0	2	0	0.333333	0	0	0	0	0	0	0	0	1	4	0	1	1	1.16667	k__Bacteria;p__Firmicutes;c__Clostridia;o__Eubacteriales;f__Garciellaceae;g__Irregularibacter;
Tissierella	0	0	0	0	0	0	0	1	0	0	0	2	0	0.5	0	0	0	0	0	0	0	0	4	2	0	0	0	1	1	2	0	0	3	0	1	0	1	0	0	0	0	0.166667	k__Bacteria;p__Firmicutes;c__Clostridia;o__Peptostreptococcales-Tissierellales;f__Peptostreptococcales-Tissierellales;g__Tissierella;
AKYH767	0	0	0	0	0	0	0	0	0	0	0	0	0	0	0	0	0	0	0	0	0	0	2	0	0	0	0	0.333333	0	0	0	0	0	0	0	0	0	0	0	0	0	0	k__Bacteria;p__Bacteroidota;c__Bacteroidia;o__Sphingobacteriales;f__AKYH767;g__AKYH767;
Methylomonas	0	0	0	0	0	0	0	0	0	0	0	0	0	0	0	0	0	0	0	0	0	0	1	0	0	0	0	0.166667	0	0	0	0	0	0	0	0	0	0	0	0	0	0	k__Bacteria;p__Proteobacteria;c__Gammaproteobacteria;o__Methylococcales;f__Methylomonadaceae;g__Methylomonas;
Methanobacterium	0	0	0	0	0	0	0	0	0	0	0	0	0	0	0	0	4	0	0	0	0.666667	0	0	0	0	0	0	0	0	0	0	0	0	0	0	0	0	0	0	0	0	0	k__Archaea;p__Euryarchaeota;c__Methanobacteria;o__Methanobacteriales;f__Methanobacteriaceae;g__Methanobacterium;
Alkaliphilus	0	0	0	0	0	0	0	0	0	0	0	0	0	0	0	1	0	0	0	0	0.166667	0	1	0	0	0	0	0.166667	4	1	0	0	0	0	0.833333	0	0	0	0	0	0	0	k__Bacteria;p__Firmicutes;c__Clostridia;o__Peptostreptococcales-Tissierellales;f__Peptostreptococcales-Tissierellales;g__Alkaliphilus;
Kapabacteriales	0	0	0	0	0	0	0	0	0	0	0	0	0	0	0	0	4	0	0	0	0.666667	0	1	0	0	0	0	0.166667	0	0	0	0	0	0	0	0	0	0	0	0	0	0	k__Bacteria;p__Bacteroidota;c__Kapabacteria;o__Kapabacteriales;f__Kapabacteriales;g__Kapabacteriales;
Luteolibacter	0	0	0	0	0	0	0	0	0	0	0	0	0	0	0	0	4	0	0	0	0.666667	0	2	0	0	0	0	0.333333	0	0	0	0	0	0	0	0	0	0	0	0	0	0	k__Bacteria;p__Verrucomicrobiota;c__Verrucomicrobiae;o__Verrucomicrobiales;f__Rubritaleaceae;g__Luteolibacter;
Clostridium_sensu_stricto_2	0	0	3	4	0	1	1.33333	0	0	2	0	0	0	0.333333	0	0	0	1	0	0	0.166667	0	0	0	2	0	1	0.5	0	1	0	0	0	0	0.166667	0	0	0	0	0	0	0	k__Bacteria;p__Firmicutes;c__Clostridia;o__Clostridiales;f__Clostridiaceae;g__Clostridium_sensu_stricto_2;
Amaricoccus	0	0	0	0	0	0	0	0	0	0	0	0	0	0	0	0	4	0	0	0	0.666667	0	0	0	0	0	0	0	0	0	0	0	0	0	0	0	0	0	0	0	0	0	k__Bacteria;p__Proteobacteria;c__Alphaproteobacteria;o__Rhodobacterales;f__Rhodobacteraceae;g__Amaricoccus;
F082	0	0	0	0	0	0	0	0	0	0	0	0	0	0	0	0	3	0	0	0	0.5	0	0	0	0	0	0	0	0	0	0	0	0	0	0	0	0	0	0	0	0	0	k__Bacteria;p__Bacteroidota;c__Bacteroidia;o__Bacteroidales;f__F082;g__F082;
Allorhizobium-Neorhizobium-Pararhizobium-Rhizobium	0	0	0	0	0	0	0	0	0	0	0	0	0	0	0	0	0	0	0	0	0	1	2	0	0	0	3	1	0	1	0	1	0	0	0.333333	0	0	0	0	1	0	0.166667	k__Bacteria;p__Proteobacteria;c__Alphaproteobacteria;o__Rhizobiales;f__Rhizobiaceae;g__Allorhizobium-Neorhizobium-Pararhizobium-Rhizobium;
Parapusillimonas	0	0	0	0	0	0	0	0	0	0	0	0	0	0	0	0	3	0	0	0	0.5	0	0	0	0	0	0	0	0	0	0	0	0	0	0	0	0	0	0	0	0	0	k__Bacteria;p__Proteobacteria;c__Gammaproteobacteria;o__Burkholderiales;f__Alcaligenaceae;g__Parapusillimonas;
Pygmaiobacter	0	0	0	0	0	0	0	0	0	0	0	1	0	0.166667	0	0	0	0	0	0	0	0	0	0	0	0	0	0	0	0	0	0	0	0	0	0	0	0	0	0	0	0	k__Bacteria;p__Firmicutes;c__Clostridia;o__Oscillospirales;f__Ruminococcaceae;g__Pygmaiobacter;
Pseudolabrys	0	0	0	0	0	0	0	0	0	0	0	0	0	0	0	0	0	0	0	0	0	0	0	0	0	0	0	0	0	0	0	0	0	0	0	1	0	2	0	0	0	0.5	k__Bacteria;p__Proteobacteria;c__Alphaproteobacteria;o__Rhizobiales;f__Xanthobacteraceae;g__Pseudolabrys;
AKYG1722	0	0	0	0	0	0	0	0	0	0	0	0	0	0	0	0	3	0	0	0	0.5	0	0	0	0	0	0	0	0	0	0	0	0	0	0	0	0	0	0	0	0	0	k__Bacteria;p__Chloroflexi;c__Chloroflexia;o__Thermomicrobiales;f__AKYG1722;g__AKYG1722;
Christensenellaceae	0	0	0	0	0	2	0.333333	1	0	0	0	0	0	0.166667	0	0	3	0	0	0	0.5	0	0	0	0	0	0	0	0	0	0	0	0	0	0	1	1	0	2	0	0	0.666667	k__Bacteria;p__Firmicutes;c__Clostridia;o__Christensenellales;f__Christensenellaceae;g__Christensenellaceae;
Desulforhopalus	0	0	0	0	0	0	0	0	0	0	0	0	0	0	0	0	3	0	0	0	0.5	0	1	0	0	0	0	0.166667	0	0	0	0	0	0	0	0	0	0	0	0	0	0	k__Bacteria;p__Desulfobacterota;c__Desulfobulbia;o__Desulfobulbales;f__Desulfocapsaceae;g__Desulforhopalus;
Rhodobacter	0	0	0	0	0	0	0	0	0	0	0	0	0	0	0	0	3	0	0	0	0.5	0	0	0	0	0	0	0	0	0	0	0	0	0	0	0	0	0	0	1	0	0.166667	k__Bacteria;p__Proteobacteria;c__Alphaproteobacteria;o__Rhodobacterales;f__Rhodobacteraceae;g__Rhodobacter;
Tepidimicrobium	0	0	0	0	0	0	0	0	0	0	0	0	0	0	0	0	0	0	0	0	0	0	0	0	0	0	0	0	0	0	0	0	0	0	0	0	0	2	0	0	0	0.333333	k__Bacteria;p__Firmicutes;c__Clostridia;o__Peptostreptococcales-Tissierellales;f__Peptostreptococcales-Tissierellales;g__Tepidimicrobium;
Ignatzschineria	0	0	0	0	0	0	0	0	0	1	0	0	0	0.166667	0	0	0	1	0	0	0.166667	0	0	0	0	1	2	0.5	0	0	1	2	0	3	1	0	0	0	0	1	0	0.166667	k__Bacteria;p__Proteobacteria;c__Gammaproteobacteria;o__Cardiobacteriales;f__Wohlfahrtiimonadaceae;g__Ignatzschineria;
Delftia	0	0	0	0	0	0	0	0	0	0	0	0	0	0	0	0	3	0	1	0	0.666667	2	0	1	0	0	3	1	1	0	2	0	0	1	0.666667	1	0	0	0	0	0	0.166667	k__Bacteria;p__Proteobacteria;c__Gammaproteobacteria;o__Burkholderiales;f__Comamonadaceae;g__Delftia;
Yaniella	0	0	0	0	0	0	0	0	0	0	0	0	0	0	0	0	0	0	0	0	0	0	0	0	0	0	0	0	0	0	0	0	0	0	0	1	0	0	3	3	2	1.5	k__Bacteria;p__Actinobacteriota;c__Actinobacteria;o__Micrococcales;f__Micrococcaceae;g__Yaniella;
Vagococcus	0	0	1	0	0	0	0.166667	3	1	0	0	3	1	1.33333	0	0	0	0	0	0	0	0	1	0	0	0	1	0.333333	1	1	2	0	2	0	1	2	1	0	2	2	0	1.16667	k__Bacteria;p__Firmicutes;c__Bacilli;o__Lactobacillales;f__Vagococcaceae;g__Vagococcus;
Bordetella	0	0	0	0	0	0	0	0	0	0	0	0	0	0	0	0	0	0	0	0	0	0	0	0	0	0	0	0	0	0	0	0	0	0	0	1	0	0	0	0	3	0.666667	k__Bacteria;p__Proteobacteria;c__Gammaproteobacteria;o__Burkholderiales;f__Alcaligenaceae;g__Bordetella;
Flaviflexus	0	0	0	0	0	0	0	0	0	0	0	0	0	0	0	0	3	0	0	0	0.5	0	0	0	0	0	0	0	0	0	0	0	0	0	0	0	0	0	0	1	0	0.166667	k__Bacteria;p__Actinobacteriota;c__Actinobacteria;o__Actinomycetales;f__Actinomycetaceae;g__Flaviflexus;
Eubacterium_oxidoreducens_group	0	0	0	0	3	0	0.5	0	0	0	0	0	0	0	0	0	0	0	0	0	0	0	0	0	0	0	0	0	0	0	0	0	0	0	0	0	0	0	0	0	0	0	k__Bacteria;p__Firmicutes;c__Clostridia;o__Lachnospirales;f__Lachnospiraceae;g__Eubacterium_oxidoreducens_group;
Paludibaculum	0	0	0	0	0	0	0	0	0	0	0	0	0	0	0	0	2	0	0	0	0.333333	0	0	0	0	0	0	0	0	0	0	0	0	0	0	0	0	0	0	0	0	0	k__Bacteria;p__Acidobacteriota;c__Acidobacteriae;o__Acidobacteriae;f__Acidobacteriae;g__Paludibaculum;
Hydrogenoanaerobacterium	0	0	0	0	0	0	0	2	0	0	0	2	0	0.666667	0	0	0	0	1	1	0.333333	0	0	0	0	0	0	0	0	0	0	0	0	0	0	0	0	0	0	0	0	0	k__Bacteria;p__Firmicutes;c__Clostridia;o__Oscillospirales;f__Oscillospirales;g__Hydrogenoanaerobacterium;
Elstera	0	0	0	0	0	0	0	0	0	0	0	0	0	0	0	0	2	0	0	0	0.333333	0	0	0	0	0	0	0	0	0	0	0	0	0	0	0	0	0	0	0	0	0	k__Bacteria;p__Proteobacteria;c__Alphaproteobacteria;o__Elsterales;f__Elsteraceae;g__Elstera;
Sanguibacter	0	0	0	0	0	0	0	0	0	0	0	0	0	0	0	0	0	0	0	0	0	0	0	0	0	0	0	0	0	1	0	1	0	1	0.5	1	1	2	2	0	0	1	k__Bacteria;p__Actinobacteriota;c__Actinobacteria;o__Micrococcales;f__Sanguibacteraceae;g__Sanguibacter;
Lachnospirales	0	0	0	0	0	0	0	0	0	0	0	2	0	0.333333	0	0	0	0	0	0	0	1	0	0	0	0	0	0.166667	0	0	0	0	0	0	0	0	0	0	0	0	0	0	k__Bacteria;p__Firmicutes;c__Clostridia;o__Lachnospirales;f__Lachnospirales;g__Lachnospirales;
Anaerococcus	0	0	0	0	0	0	0	0	0	0	0	0	0	0	0	0	0	0	0	0	0	0	0	0	0	0	0	0	0	1	0	0	0	0	0.166667	0	0	0	0	0	0	0	k__Bacteria;p__Firmicutes;c__Clostridia;o__Peptostreptococcales-Tissierellales;f__Peptostreptococcales-Tissierellales;g__Anaerococcus;
Proteiniphilum	0	0	0	0	0	0	0	0	0	0	0	0	0	0	0	0	0	0	0	0	0	0	1	0	0	0	0	0.166667	0	0	0	0	0	0	0	0	0	0	0	0	0	0	k__Bacteria;p__Bacteroidota;c__Bacteroidia;o__Bacteroidales;f__Dysgonomonadaceae;g__Proteiniphilum;
Azospira	0	0	0	0	0	0	0	0	0	0	0	0	0	0	0	0	0	0	0	0	0	0	0	0	0	0	0	0	0	0	0	0	0	0	0	0	0	0	2	0	0	0.333333	k__Bacteria;p__Proteobacteria;c__Gammaproteobacteria;o__Burkholderiales;f__Rhodocyclaceae;g__Azospira;
Butyrivibrio	0	0	0	0	0	0	0	0	0	0	0	0	0	0	0	0	0	0	0	0	0	0	0	0	0	0	0	0	0	0	0	0	0	0	0	0	0	1	0	0	0	0.166667	k__Bacteria;p__Firmicutes;c__Clostridia;o__Lachnospirales;f__Lachnospiraceae;g__Butyrivibrio;
Leuconostoc	0	0	0	0	0	0	0	0	0	0	0	0	0	0	0	0	1	0	0	0	0.166667	0	1	0	0	0	0	0.166667	0	1	0	0	0	0	0.166667	0	0	0	0	0	0	0	k__Bacteria;p__Firmicutes;c__Bacilli;o__Lactobacillales;f__Leuconostocaceae;g__Leuconostoc;
Flavobacterium	0	0	0	0	0	0	0	0	0	0	0	0	0	0	0	0	1	0	0	0	0.166667	0	2	0	0	0	0	0.333333	0	0	0	0	0	0	0	0	0	0	0	0	0	0	k__Bacteria;p__Bacteroidota;c__Bacteroidia;o__Flavobacteriales;f__Flavobacteriaceae;g__Flavobacterium;
Dechloromonas	0	0	0	0	0	0	0	0	0	0	0	0	0	0	0	0	0	0	0	0	0	0	0	0	0	0	0	0	0	0	0	0	0	0	0	2	0	1	0	0	1	0.666667	k__Bacteria;p__Proteobacteria;c__Gammaproteobacteria;o__Burkholderiales;f__Rhodocyclaceae;g__Dechloromonas;
Oligella	0	0	0	0	0	0	0	0	0	0	0	0	0	0	0	0	0	0	0	0	0	1	0	0	0	0	0	0.166667	0	0	0	0	1	0	0.166667	0	0	0	0	0	0	0	k__Bacteria;p__Proteobacteria;c__Gammaproteobacteria;o__Burkholderiales;f__Alcaligenaceae;g__Oligella;
Nosocomiicoccus	0	0	0	0	0	0	0	0	0	0	0	2	0	0.333333	0	0	0	0	0	0	0	0	0	0	0	0	1	0.166667	0	1	0	0	2	0	0.5	0	0	0	0	0	0	0	k__Bacteria;p__Firmicutes;c__Bacilli;o__Staphylococcales;f__Staphylococcaceae;g__Nosocomiicoccus;
Scardovia	0	0	0	0	0	0	0	0	0	0	0	0	0	0	0	0	0	0	0	0	0	0	0	0	0	0	0	0	0	0	0	0	0	0	0	0	0	0	1	0	0	0.166667	k__Bacteria;p__Actinobacteriota;c__Actinobacteria;o__Bifidobacteriales;f__Bifidobacteriaceae;g__Scardovia;
Clostridium_sensu_stricto_13	0	0	0	0	0	0	0	0	0	0	0	0	0	0	0	0	0	0	0	0	0	0	0	0	0	0	0	0	0	1	0	0	1	0	0.333333	0	0	1	0	0	0	0.166667	k__Bacteria;p__Firmicutes;c__Clostridia;o__Clostridiales;f__Clostridiaceae;g__Clostridium_sensu_stricto_13;
Clostridium_sensu_stricto_15	0	0	0	0	0	0	0	0	0	0	0	0	0	0	0	0	0	0	0	0	0	0	0	0	0	0	0	0	0	2	0	0	0	0	0.333333	0	0	0	0	0	0	0	k__Bacteria;p__Firmicutes;c__Clostridia;o__Clostridiales;f__Clostridiaceae;g__Clostridium_sensu_stricto_15;
Haloimpatiens	0	0	0	0	0	0	0	0	0	0	0	0	0	0	0	0	0	0	0	0	0	0	0	0	0	0	2	0.333333	0	0	0	0	0	0	0	0	0	0	0	0	0	0	k__Bacteria;p__Firmicutes;c__Clostridia;o__Clostridiales;f__Clostridiaceae;g__Haloimpatiens;
Micromonospora	0	0	0	0	0	0	0	0	0	0	0	0	0	0	0	0	0	0	0	0	0	0	1	0	0	0	0	0.166667	0	0	0	0	0	0	0	0	0	0	0	0	0	0	k__Bacteria;p__Actinobacteriota;c__Actinobacteria;o__Micromonosporales;f__Micromonosporaceae;g__Micromonospora;
Microbacterium	0	0	1	0	0	0	0.166667	1	0	0	0	0	2	0.5	1	0	0	0	0	0	0.166667	0	0	0	0	1	1	0.333333	1	0	0	1	0	0	0.333333	1	1	0	1	0	0	0.5	k__Bacteria;p__Actinobacteriota;c__Actinobacteria;o__Micrococcales;f__Microbacteriaceae;g__Microbacterium;
Limnobacter	0	0	0	0	0	0	0	0	0	0	0	0	0	0	0	0	2	0	0	0	0.333333	0	0	0	0	0	0	0	0	0	0	0	0	0	0	0	0	0	0	0	0	0	k__Bacteria;p__Proteobacteria;c__Gammaproteobacteria;o__Burkholderiales;f__Burkholderiaceae;g__Limnobacter;
Sphingopyxis	0	0	0	0	0	0	0	0	0	0	0	0	0	0	0	0	2	0	0	0	0.333333	0	0	0	0	0	0	0	0	0	0	0	0	0	0	0	0	0	0	0	0	0	k__Bacteria;p__Proteobacteria;c__Alphaproteobacteria;o__Sphingomonadales;f__Sphingomonadaceae;g__Sphingopyxis;
Halomonas	0	0	0	0	0	0	0	0	0	0	0	0	0	0	0	0	0	0	0	0	0	0	0	0	0	0	0	0	0	0	0	0	0	0	0	2	1	1	0	0	0	0.666667	k__Bacteria;p__Proteobacteria;c__Gammaproteobacteria;o__Oceanospirillales;f__Halomonadaceae;g__Halomonas;
Raineyella	0	0	0	0	0	0	0	0	0	0	0	0	0	0	0	0	1	0	0	0	0.166667	0	1	0	0	0	0	0.166667	0	0	0	0	0	0	0	0	0	0	0	0	0	0	k__Bacteria;p__Actinobacteriota;c__Actinobacteria;o__Propionibacteriales;f__Propionibacteriaceae;g__Raineyella;
AT-s2-59	0	0	0	0	0	0	0	0	0	0	0	0	0	0	0	0	0	0	0	0	0	0	1	0	0	0	0	0.166667	0	0	0	0	0	0	0	0	0	0	0	0	0	0	k__Bacteria;p__Proteobacteria;c__Gammaproteobacteria;o__AT-s2-59;f__AT-s2-59;g__AT-s2-59;
Hyphomonas	0	0	0	0	0	0	0	0	0	0	0	0	0	0	0	0	0	0	0	0	0	0	1	0	0	0	0	0.166667	0	0	0	0	0	0	0	0	0	0	0	0	0	0	k__Bacteria;p__Proteobacteria;c__Alphaproteobacteria;o__Caulobacterales;f__Hyphomonadaceae;g__Hyphomonas;

## Sheet: species
Taxonomy	CONTROL.C1	CONTROL.C2	CONTROL.C3	CONTROL.C4	CONTROL.C5	CONTROL.C6	CONTROL.C AVE	TM10.C1	TM10.C2	TM10.C3	TM10.C4	TM10.C5	TM10.C6	TM10.C AVE	TM5.C1	TM5.C2	TM5.C3	TM5.C4	TM5.C5	TM5.C6	TM5.C AVE	CONTROL.I1	CONTROL.I2	CONTROL.I3	CONTROL.I4	CONTROL.I5	CONTROL.I6	CONTROL.I AVE	TM10.I1	TM10.I2	TM10.I3	TM10.I4	TM10.I5	TM10.I6	TM10.I AVE	TM5.I1	TM5.I2	TM5.I3	TM5.I4	TM5.I5	TM5.I6	TM5.I AVE	Tax_detail
Lactobacillus_aviarius	978	129	3287	1331	1996	1073	1465.67	1384	1343	1121	1407	3792	1537	1764	3122	3075	11	3379	3088	1057	2288.67	7416	25765	12901	27261	16892	15377	17602	14491	15660	11193	16142	24108	15281	16145.8	11965	8926	9495	11605	6766	6796	9258.83	k__Bacteria;p__Firmicutes;c__Bacilli;o__Lactobacillales;f__Lactobacillaceae;g__Lactobacillus;s__Lactobacillus_aviarius;
Akkermansia_muciniphila	0	0	0	1	1	1300	217	927	1	0	0	0	0	154.667	500	433	78	412	414	349	364.333	0	327	1	0	0	753	180.167	372	0	0	0	0	0	62	103	275	599	1134	1723	177	668.5	k__Bacteria;p__Verrucomicrobiota;c__Verrucomicrobiae;o__Verrucomicrobiales;f__Akkermansiaceae;g__Akkermansia;s__Akkermansia_muciniphila;
Staphylococcus_xylosus	119	35	272	67	180	97	128.333	1502	716	2168	926	861	239	1068.67	2328	912	21	235	211	99	634.333	296	758	377	495	2674	3165	1294.17	9116	6007	10310	7549	5797	3288	7011.17	5579	7029	7948	5564	5138	4271	5921.5	k__Bacteria;p__Firmicutes;c__Bacilli;o__Staphylococcales;f__Staphylococcaceae;g__Staphylococcus;s__Staphylococcus_xylosus;
Campylobacter_jejuni	102	204	87	106	51	134	114	211	37	129	120	391	352	206.667	28	23	3	94	80	154	63.6667	234	488	28	602	66	144	260.333	205	124	160	187	490	366	255.333	21	14	20	13	9	24	16.8333	k__Bacteria;p__Campilobacterota;c__Campylobacteria;o__Campylobacterales;f__Campylobacteraceae;g__Campylobacter;s__Campylobacter_jejuni;
Lactobacillus_murinus	1	580	0	0	1	635	202.833	1330	0	1	1	1	1	222.333	1198	970	264	818	860	2218	1054.67	776	99	1040	1365	0	2461	956.833	3784	0	0	3	0	0	631.167	1129	1033	340	5380	753	2914	1924.83	k__Bacteria;p__Firmicutes;c__Bacilli;o__Lactobacillales;f__Lactobacillaceae;g__Lactobacillus;s__Lactobacillus_murinus;
Bacteroides_uniformis	2803	2202	2426	2616	2850	3261	2693	3798	3088	1030	807	896	952	1761.83	372	266	576	380	596	513	450.5	48	204	25	29	55	107	78	81	76	19	14	16	9	35.8333	12	2	7	24	1	10	9.33333	k__Bacteria;p__Bacteroidota;c__Bacteroidia;o__Bacteroidales;f__Bacteroidaceae;g__Bacteroides;s__Bacteroides_uniformis;
Weissella_jogaejeotgali	64	6	251	85	67	77	91.6667	244	101	274	77	87	141	154	451	172	15	259	168	75	190	276	731	590	346	625	659	537.833	1115	807	1102	771	586	811	865.333	3458	4088	4824	3567	2464	1782	3363.83	k__Bacteria;p__Firmicutes;c__Bacilli;o__Lactobacillales;f__Leuconostocaceae;g__Weissella;s__Weissella_jogaejeotgali;
Romboutsia_ilealis	1116	1350	908	959	1610	1203	1191	3137	2751	4633	3546	1975	3293	3222.5	4227	2908	2143	3222	2290	2894	2947.33	236	196	131	312	186	236	216.167	636	559	829	811	217	874	654.333	443	332	435	378	525	240	392.167	k__Bacteria;p__Firmicutes;c__Clostridia;o__Peptostreptococcales-Tissierellales;f__Peptostreptococcaceae;g__Romboutsia;s__Romboutsia_ilealis;
Lactobacillus_johnsonii	109	176	666	191	181	167	248.333	371	368	267	225	737	328	382.667	739	630	1	762	485	582	533.167	1071	3132	2284	2615	1628	2021	2125.17	2175	2506	1774	2111	3258	2274	2349.67	1877	4073	1720	1407	2388	2468	2322.17	k__Bacteria;p__Firmicutes;c__Bacilli;o__Lactobacillales;f__Lactobacillaceae;g__Lactobacillus;s__Lactobacillus_johnsonii;
Eubacterium_rectale	2	2	0	0	2	2	1.33333	3	13	4	6	0	0	4.33333	11	2	3663	2	7	6	615.167	0	121	0	10	1	0	22	0	3	0	2	0	0	0.833333	2	40	10	0	1	19	12	k__Bacteria;p__Firmicutes;c__Clostridia;o__Lachnospirales;f__Lachnospiraceae;g__Agathobacter;s__Eubacterium_rectale;
Bacteroides_gallinaceum	2613	2671	2610	3596	2798	2857	2857.5	601	341	340	306	188	268	340.667	0	0	0	0	246	318	94	43	5	47	57	24	40	36	0	1	0	0	0	0	0.166667	0	0	0	0	0	0	0	k__Bacteria;p__Bacteroidota;c__Bacteroidia;o__Bacteroidales;f__Bacteroidaceae;g__Bacteroides;s__Bacteroides_gallinaceum;
Lactobacillus_salivarius	260	234	572	317	405	289	346.167	562	563	763	585	760	591	637.333	642	455	141	612	295	236	396.833	178	279	169	201	425	257	251.5	706	956	1012	853	711	1297	922.5	1706	1712	1895	1805	2377	3218	2118.83	k__Bacteria;p__Firmicutes;c__Bacilli;o__Lactobacillales;f__Lactobacillaceae;g__Lactobacillus;s__Lactobacillus_salivarius;
Bacteroides_vulgatus	1398	887	767	757	1061	1098	994.667	1391	1029	514	439	896	279	758	479	382	2971	278	646	490	874.333	28	490	10	3	24	42	99.5	29	37	14	9	12	6	17.8333	408	205	186	202	64	498	260.5	k__Bacteria;p__Bacteroidota;c__Bacteroidia;o__Bacteroidales;f__Bacteroidaceae;g__Bacteroides;s__Bacteroides_vulgatus;
Bacteroides_massiliensis	866	687	652	721	749	755	738.333	879	580	793	667	589	590	683	738	632	283	575	917	964	684.833	29	59	9	10	6	7	20	12	10	12	15	14	6	11.5	401	323	227	694	292	935	478.667	k__Bacteria;p__Bacteroidota;c__Bacteroidia;o__Bacteroidales;f__Bacteroidaceae;g__Bacteroides;s__Bacteroides_massiliensis;
Corynebacterium_stationis	76	2	255	78	74	86	95.1667	136	63	141	82	162	129	118.833	219	141	5	199	154	45	127.167	981	1436	813	2338	715	1151	1239	1285	1013	1266	1065	803	1268	1116.67	1019	2128	2781	1149	974	578	1438.17	k__Bacteria;p__Actinobacteriota;c__Actinobacteria;o__Corynebacteriales;f__Corynebacteriaceae;g__Corynebacterium;s__Corynebacterium_stationis;
Lactobacillus_reuteri	137	179	422	253	175	324	248.333	149	119	136	117	228	81	138.333	48	34	2	31	118	212	74.1667	493	1253	807	1979	361	1103	999.333	195	179	173	184	359	155	207.5	1705	2367	283	835	662	367	1036.5	k__Bacteria;p__Firmicutes;c__Bacilli;o__Lactobacillales;f__Lactobacillaceae;g__Lactobacillus;s__Lactobacillus_reuteri;
Helicobacter_pullorum	1268	1097	165	240	113	91	495.667	271	195	814	1084	967	495	637.667	1127	1252	121	524	831	906	793.5	7	1	0	0	23	37	11.3333	291	243	1361	2274	1259	925	1058.83	0	1	0	0	0	3	0.666667	k__Bacteria;p__Campilobacterota;c__Campylobacteria;o__Campylobacterales;f__Helicobacteraceae;g__Helicobacter;s__Helicobacter_pullorum;
Lactobacillus_intestinalis	63	152	217	88	91	128	123.167	38	59	37	45	69	27	45.8333	49	29	0	19	55	228	63.3333	166	396	280	442	169	335	298	35	113	28	32	59	37	50.6667	651	1161	396	447	827	445	654.5	k__Bacteria;p__Firmicutes;c__Bacilli;o__Lactobacillales;f__Lactobacillaceae;g__Lactobacillus;s__Lactobacillus_intestinalis;
Lactobacillus_ingluviei	5	5	21	9	35	12	14.5	19	15	28	21	49	25	26.1667	36	30	0	30	24	11	21.8333	28	80	46	55	66	54	54.8333	57	77	59	62	93	57	67.5	850	869	691	619	1070	1169	878	k__Bacteria;p__Firmicutes;c__Bacilli;o__Lactobacillales;f__Lactobacillaceae;g__Lactobacillus;s__Lactobacillus_ingluviei;
Parasutterella_secunda	532	744	359	387	135	136	382.167	66	41	444	560	535	270	319.333	1161	1128	458	732	455	754	781.333	16	0	8	10	11	34	13.1667	10	8	130	215	134	90	97.8333	10	13	6	5	10	12	9.33333	k__Bacteria;p__Proteobacteria;c__Gammaproteobacteria;o__Burkholderiales;f__Sutterellaceae;g__Parasutterella;s__Parasutterella_secunda;
Burkholderiales_bacterium	412	295	318	292	333	502	358.667	436	308	1	6	2	1	125.667	0	0	0	0	6	0	1	1	0	1	3	289	500	132.333	348	333	0	1	0	0	113.667	0	0	0	0	0	0	0	k__Bacteria;p__WPS-2;c__WPS-2;o__WPS-2;f__WPS-2;g__WPS-2;s__Burkholderiales_bacterium;
Streptococcus_gallolyticus	79	105	252	55	693	260	240.667	1212	912	1572	1225	1122	873	1152.67	1732	1178	80	854	423	891	859.667	38	286	117	29	624	209	217.167	832	985	979	1158	692	900	924.333	1439	1037	1220	1505	1502	1544	1374.5	k__Bacteria;p__Firmicutes;c__Bacilli;o__Lactobacillales;f__Streptococcaceae;g__Streptococcus;s__Streptococcus_gallolyticus;
Escherichia_coli	11	9	6	33	19	12	15	26	29	30	21	45	23	29	26	13	45	15	22	8	21.5	18	315	11	44	17	21	71	6	6	9	4	11	3	6.5	632	193	697	722	126	95	410.833	k__Bacteria;p__Proteobacteria;c__Gammaproteobacteria;o__Enterobacterales;f__Enterobacteriaceae;g__Escherichia-Shigella;s__Escherichia_coli;
Bacteroides_caecigallinarum	779	1677	1389	1008	604	1383	1140	385	217	224	208	163	159	226	0	0	0	0	105	549	109	10	0	35	14	15	59	22.1667	0	0	0	0	0	0	0	0	0	0	0	0	0	0	k__Bacteria;p__Bacteroidota;c__Bacteroidia;o__Bacteroidales;f__Bacteroidaceae;g__Bacteroides;s__Bacteroides_caecigallinarum;
Enterococcus_durans	6	8	41	4	42	25	21	193	94	270	120	203	111	165.167	297	84	11	97	36	36	93.5	34	121	69	32	119	153	88	443	313	489	369	391	274	379.833	1516	1288	1628	1575	1038	907	1325.33	k__Bacteria;p__Firmicutes;c__Bacilli;o__Lactobacillales;f__Enterococcaceae;g__Enterococcus;s__Enterococcus_durans;
Bacteroides_eggerthii	0	0	0	0	0	0	0	0	0	0	0	0	0	0	0	0	10	0	0	0	1.66667	0	1	0	0	0	0	0.166667	0	0	0	0	0	0	0	400	403	347	325	317	607	399.833	k__Bacteria;p__Bacteroidota;c__Bacteroidia;o__Bacteroidales;f__Bacteroidaceae;g__Bacteroides;s__Bacteroides_eggerthii;
Citrus_maxima	15	0	0	0	0	0	2.5	0	0	0	0	2	0	0.333333	0	0	1	0	14	5	3.33333	14	5	1	10	15	17	10.3333	17	7	16	19	11	15	14.1667	26	12	15	30	17	16	19.3333	k__Bacteria;p__Cyanobacteria;c__Cyanobacteriia;o__Chloroplast;f__Chloroplast;g__Chloroplast;s__Citrus_maxima;
Bacteroides_ovatus	524	492	376	496	779	462	521.5	527	797	321	210	232	284	395.167	417	313	500	318	403	406	392.833	9	273	6	5	28	8	54.8333	16	19	6	5	3	5	9	4	15	11	30	1	106	27.8333	k__Bacteria;p__Bacteroidota;c__Bacteroidia;o__Bacteroidales;f__Bacteroidaceae;g__Bacteroides;s__Bacteroides_ovatus;
Prevotella_copri	0	0	0	0	0	1	0.166667	0	0	0	0	0	0	0	0	0	555	0	0	0	92.5	0	263	0	0	0	0	43.8333	0	0	0	0	0	0	0	0	0	0	0	0	0	0	k__Bacteria;p__Bacteroidota;c__Bacteroidia;o__Bacteroidales;f__Prevotellaceae;g__Prevotella;s__Prevotella_copri;
Megasphaera_elsdenii	0	0	0	0	0	0	0	1	0	2	0	0	0	0.5	0	0	767	0	0	0	127.833	0	284	0	0	0	0	47.3333	0	0	0	0	0	0	0	0	0	0	5	0	0	0.833333	k__Bacteria;p__Firmicutes;c__Negativicutes;o__Veillonellales-Selenomonadales;f__Veillonellaceae;g__Megasphaera;s__Megasphaera_elsdenii;
Cutibacterium_acnes	109	5	1	0	0	0	19.1667	0	0	2	0	3	1	1	1	0	10	2	97	9	19.8333	42	56	2	32	54	61	41.1667	81	91	74	73	76	85	80	13	23	19	19	33	26	22.1667	k__Bacteria;p__Actinobacteriota;c__Actinobacteria;o__Propionibacteriales;f__Propionibacteriaceae;g__Cutibacterium;s__Cutibacterium_acnes;
Olsenella_sp.	20	5	3	0	1	0	4.83333	1	0	9	4	3	116	22.1667	85	78	1071	929	83	67	385.5	1	5	1	1	2	3	2.16667	0	1	9	4	2	65	13.5	1	2	3	4	1	3	2.33333	k__Bacteria;p__Actinobacteriota;c__Coriobacteriia;o__Coriobacteriales;f__Atopobiaceae;g__Olsenella;s__Olsenella_sp.;
Haemophilus_parainfluenzae	0	0	0	0	0	0	0	0	0	0	0	0	0	0	0	0	31	0	0	0	5.16667	0	6	0	0	0	0	1	0	0	0	0	0	0	0	8	604	126	314	520	234	301	k__Bacteria;p__Proteobacteria;c__Gammaproteobacteria;o__Pasteurellales;f__Pasteurellaceae;g__Haemophilus;s__Haemophilus_parainfluenzae;
Faecalibacterium_prausnitzii	0	0	3	0	0	2	0.833333	0	0	1	0	0	0	0.166667	0	0	1023	1	0	0	170.667	0	422	0	0	0	0	70.3333	0	0	0	0	0	0	0	0	0	0	0	1	0	0.166667	k__Bacteria;p__Firmicutes;c__Clostridia;o__Oscillospirales;f__Ruminococcaceae;g__Faecalibacterium;s__Faecalibacterium_prausnitzii;
Staphylococcus_kloosii	0	2	6	2	9	5	4	117	70	177	84	99	6	92.1667	190	73	0	10	6	2	46.8333	7	11	11	9	193	248	79.8333	794	546	926	624	481	269	606.667	120	108	125	136	88	73	108.333	k__Bacteria;p__Firmicutes;c__Bacilli;o__Staphylococcales;f__Staphylococcaceae;g__Staphylococcus;s__Staphylococcus_kloosii;
Dialister_invisus	0	0	0	0	0	0	0	0	0	0	0	0	0	0	0	0	264	0	0	0	44	0	10	0	0	0	0	1.66667	0	0	0	0	0	0	0	2	0	57	14	2	2	12.8333	k__Bacteria;p__Firmicutes;c__Negativicutes;o__Veillonellales-Selenomonadales;f__Veillonellaceae;g__Dialister;s__Dialister_invisus;
Ralstonia_pickettii	0	0	0	0	0	0	0	0	0	2	0	0	0	0.333333	0	0	868	0	0	0	144.667	0	898	2	2	0	0	150.333	1	0	0	0	0	0	0.166667	2	1	0	1	1	0	0.833333	k__Bacteria;p__Proteobacteria;c__Gammaproteobacteria;o__Burkholderiales;f__Burkholderiaceae;g__Ralstonia;s__Ralstonia_pickettii;
Lactobacillus_agilis	42	30	204	77	182	164	116.5	436	255	421	302	370	352	356	355	216	31	290	64	64	170	28	254	206	35	264	282	178.167	801	549	642	649	552	853	674.333	180	174	172	144	308	508	247.667	k__Bacteria;p__Firmicutes;c__Bacilli;o__Lactobacillales;f__Lactobacillaceae;g__Lactobacillus;s__Lactobacillus_agilis;
Bacteroides_barnesiae	215	772	578	278	235	653	455.167	182	115	123	123	81	85	118.167	0	0	4	0	20	275	49.8333	1	6	11	3	1	11	5.5	0	0	0	0	0	0	0	0	0	0	0	0	0	0	k__Bacteria;p__Bacteroidota;c__Bacteroidia;o__Bacteroidales;f__Bacteroidaceae;g__Bacteroides;s__Bacteroides_barnesiae;
Aeromonas_sobria	0	0	0	0	0	0	0	0	0	0	0	0	0	0	0	0	501	0	0	0	83.5	0	575	0	0	0	0	95.8333	0	0	0	0	0	0	0	0	0	0	0	0	0	0	k__Bacteria;p__Proteobacteria;c__Gammaproteobacteria;o__Aeromonadales;f__Aeromonadaceae;g__Aeromonas;s__Aeromonas_sobria;
Faecalibaculum_rodentium	0	5	0	0	0	0	0.833333	1	0	0	0	0	0	0.166667	0	2	5	0	0	9	2.66667	6	27	1	6	0	2	7	1	0	0	0	0	0	0.166667	23	6	19	3	133	3	31.1667	k__Bacteria;p__Firmicutes;c__Bacilli;o__Erysipelotrichales;f__Erysipelotrichaceae;g__Faecalibaculum;s__Faecalibaculum_rodentium;
Bacteroides_stercorirosoris	0	2	0	0	0	0	0.333333	0	0	0	0	0	0	0	0	0	0	0	0	1	0.166667	0	17	0	0	1	0	3	0	0	0	0	0	0	0	198	9	27	116	118	65	88.8333	k__Bacteria;p__Bacteroidota;c__Bacteroidia;o__Bacteroidales;f__Bacteroidaceae;g__Bacteroides;s__Bacteroides_stercorirosoris;
Bacteroides_plebeius	2	0	3	2	1	0	1.33333	0	0	0	0	1	0	0.166667	0	1	568	0	0	0	94.8333	0	79	0	0	1	0	13.3333	0	0	0	0	0	0	0	0	0	0	0	0	0	0	k__Bacteria;p__Bacteroidota;c__Bacteroidia;o__Bacteroidales;f__Bacteroidaceae;g__Bacteroides;s__Bacteroides_plebeius;
Bacteroides_coprocola	190	64	115	320	170	29	148	17	16	21	14	17	12	16.1667	0	0	98	0	54	1	25.5	7	2	0	9	5	0	3.83333	0	0	0	0	0	0	0	0	0	0	0	0	0	0	k__Bacteria;p__Bacteroidota;c__Bacteroidia;o__Bacteroidales;f__Bacteroidaceae;g__Bacteroides;s__Bacteroides_coprocola;
bacterium_ic1379	0	12	0	1	4	2	3.16667	9	3	29	42	15	10	18	46	30	323	25	18	17	76.5	1	208	0	0	0	0	34.8333	3	0	10	5	0	1	3.16667	0	0	0	0	0	0	0	k__Bacteria;p__Firmicutes;c__Clostridia;o__Oscillospirales;f__Ruminococcaceae;g__Faecalibacterium;s__bacterium_ic1379;
Bifidobacterium_catenulatum	0	0	0	0	0	0	0	1	0	0	1	0	0	0.333333	0	0	209	1	0	0	35	0	182	0	0	0	0	30.3333	0	0	0	0	0	0	0	0	0	0	0	0	2	0.333333	k__Bacteria;p__Actinobacteriota;c__Actinobacteria;o__Bifidobacteriales;f__Bifidobacteriaceae;g__Bifidobacterium;s__Bifidobacterium_catenulatum;
Bifidobacterium_longum	0	0	0	0	0	0	0	0	0	0	0	0	0	0	0	0	87	0	0	0	14.5	0	415	0	0	0	0	69.1667	0	0	1	0	0	0	0.166667	0	0	1	0	0	0	0.166667	k__Bacteria;p__Actinobacteriota;c__Actinobacteria;o__Bifidobacteriales;f__Bifidobacteriaceae;g__Bifidobacterium;s__Bifidobacterium_longum;
Lactobacillus_mucosae	5	4	3	4	2	0	3	0	0	1	0	0	8	1.5	3	1	1	4	0	0	1.5	0	41	0	0	0	0	6.83333	1	2	9	1	3	9	4.16667	31	32	29	405	102	94	115.5	k__Bacteria;p__Firmicutes;c__Bacilli;o__Lactobacillales;f__Lactobacillaceae;g__Lactobacillus;s__Lactobacillus_mucosae;
Selenomonas_sputigena	0	0	0	0	0	0	0	0	0	0	0	0	0	0	0	0	0	0	0	0	0	0	0	0	0	0	0	0	0	0	0	0	0	0	0	0	0	357	2	1	11	61.8333	k__Bacteria;p__Firmicutes;c__Negativicutes;o__Veillonellales-Selenomonadales;f__Selenomonadaceae;g__Selenomonas;s__Selenomonas_sputigena;
Corynebacterium_ammoniagenes	4	0	23	10	11	11	9.83333	13	10	10	7	14	11	10.8333	23	17	0	27	19	10	16	142	224	122	351	103	120	177	140	107	155	140	77	178	132.833	77	129	190	110	72	60	106.333	k__Bacteria;p__Actinobacteriota;c__Actinobacteria;o__Corynebacteriales;f__Corynebacteriaceae;g__Corynebacterium;s__Corynebacterium_ammoniagenes;
bacterium_ic1391	174	61	151	345	251	35	169.5	64	55	107	75	118	51	78.3333	79	50	10	29	198	39	67.5	31	0	5	32	57	8	22.1667	10	12	25	14	15	21	16.1667	4	6	7	9	4	8	6.33333	k__Bacteria;p__Firmicutes;c__Bacilli;o__Erysipelotrichales;f__Erysipelatoclostridiaceae;g__Erysipelatoclostridium;s__bacterium_ic1391;
Staphylococcus_lentus	10	0	27	6	27	21	15.1667	48	20	40	22	54	9	32.1667	71	17	11	22	21	12	25.6667	46	50	48	50	84	134	68.6667	173	102	168	124	145	99	135.167	290	271	345	294	202	196	266.333	k__Bacteria;p__Firmicutes;c__Bacilli;o__Staphylococcales;f__Staphylococcaceae;g__Staphylococcus;s__Staphylococcus_lentus;
Barnesiella_viscericola	37	343	208	35	47	257	154.5	30	41	29	42	22	35	33.1667	11	8	0	9	7	100	22.5	0	0	4	0	0	3	1.16667	0	0	0	0	0	0	0	0	0	0	0	0	0	0	k__Bacteria;p__Bacteroidota;c__Bacteroidia;o__Bacteroidales;f__Barnesiellaceae;g__Barnesiella;s__Barnesiella_viscericola;
Prevotella_sp.	0	0	0	0	0	0	0	0	0	0	0	0	0	0	0	0	0	0	0	0	0	0	0	0	0	0	0	0	0	0	0	0	0	0	0	0	0	25	1	0	339	60.8333	k__Bacteria;p__Bacteroidota;c__Bacteroidia;o__Bacteroidales;f__Prevotellaceae;g__Alloprevotella;s__Prevotella_sp.;
Phascolarctobacterium_faecium	0	0	0	0	1	0	0.166667	0	0	0	2	0	0	0.333333	1	0	98	0	0	0	16.5	0	246	0	0	0	1	41.1667	0	0	0	0	0	0	0	0	0	0	0	0	0	0	k__Bacteria;p__Firmicutes;c__Negativicutes;o__Acidaminococcales;f__Acidaminococcaceae;g__Phascolarctobacterium;s__Phascolarctobacterium_faecium;
Succinatimonas_hippei	106	310	177	133	108	335	194.833	53	18	32	37	33	43	36	1	1	0	1	7	57	11.1667	2	0	8	4	6	43	10.5	3	1	0	1	0	0	0.833333	0	0	0	0	0	0	0	k__Bacteria;p__Proteobacteria;c__Gammaproteobacteria;o__Aeromonadales;f__Succinivibrionaceae;g__Succinatimonas;s__Succinatimonas_hippei;
Blautia_glucerasea	110	57	102	115	129	96	101.5	186	118	290	209	270	224	216.167	79	55	78	62	109	94	79.5	6	0	4	9	0	8	4.5	11	0	10	17	12	23	12.1667	4	2	3	3	1	0	2.16667	k__Bacteria;p__Firmicutes;c__Clostridia;o__Lachnospirales;f__Lachnospiraceae;g__Blautia;s__Blautia_glucerasea;
Prevotellaceae_bacterium	0	0	0	0	0	0	0	0	1	0	0	0	0	0.166667	0	0	117	0	0	0	19.5	0	73	0	5	0	0	13	0	0	0	0	0	0	0	0	0	0	0	0	0	0	k__Bacteria;p__Bacteroidota;c__Bacteroidia;o__Bacteroidales;f__Prevotellaceae;g__Prevotella;s__Prevotellaceae_bacterium;
Bacteroides_coprophilus	119	45	96	314	119	39	122	31	17	19	17	16	10	18.3333	0	0	16	0	27	0	7.16667	6	0	1	7	3	0	2.83333	0	0	0	0	0	0	0	0	0	0	0	0	0	0	k__Bacteria;p__Bacteroidota;c__Bacteroidia;o__Bacteroidales;f__Bacteroidaceae;g__Bacteroides;s__Bacteroides_coprophilus;
Bacteroides_stercoris	6	157	0	1	1	0	27.5	7	3	251	177	3	21	77	306	205	173	131	136	247	199.667	0	111	0	0	0	0	18.5	0	1	8	6	0	0	2.5	0	0	0	0	0	0	0	k__Bacteria;p__Bacteroidota;c__Bacteroidia;o__Bacteroidales;f__Bacteroidaceae;g__Bacteroides;s__Bacteroides_stercoris;
Helicobacter_typhlonius	0	70	0	0	0	0	11.6667	1	0	0	0	0	0	0.166667	0	0	3	2	0	85	15	173	1	13	8	0	0	32.5	0	0	0	0	0	0	0	6	8	0	0	0	18	5.33333	k__Bacteria;p__Campilobacterota;c__Campylobacteria;o__Campylobacterales;f__Helicobacteraceae;g__Helicobacter;s__Helicobacter_typhlonius;
Parabacteroides_gordonii	0	0	0	0	0	1	0.166667	8	0	0	0	0	0	1.33333	0	0	3	1	2	6	2	0	11	0	0	0	0	1.83333	0	0	0	0	0	0	0	31	21	39	9	2	104	34.3333	k__Bacteria;p__Bacteroidota;c__Bacteroidia;o__Bacteroidales;f__Tannerellaceae;g__Parabacteroides;s__Parabacteroides_gordonii;
Streptococcus_mutans	0	0	0	0	0	0	0	0	0	0	0	0	0	0	0	0	0	0	0	0	0	0	0	0	0	0	0	0	0	0	0	0	0	0	0	0	0	1	266	0	1	44.6667	k__Bacteria;p__Firmicutes;c__Bacilli;o__Lactobacillales;f__Streptococcaceae;g__Streptococcus;s__Streptococcus_mutans;
Lactococcus_lactis	0	0	0	0	0	0	0	0	0	0	0	0	1	0.166667	3	1	0	1	3	0	1.33333	0	0	0	0	1	1	0.333333	0	0	0	0	0	0	0	161	161	193	155	116	156	157	k__Bacteria;p__Firmicutes;c__Bacilli;o__Lactobacillales;f__Streptococcaceae;g__Lactococcus;s__Lactococcus_lactis;
Neisseria_perflava	4	0	0	0	0	0	0.666667	0	0	0	0	0	0	0	0	0	0	0	3	0	0.5	1	0	0	0	1	1	0.5	1	0	1	0	1	1	0.666667	20	163	18	3	166	80	75	k__Bacteria;p__Proteobacteria;c__Gammaproteobacteria;o__Burkholderiales;f__Neisseriaceae;g__Neisseria;s__Neisseria_perflava;
Eubacterium_siraeum	0	0	0	0	0	0	0	0	0	0	0	0	0	0	0	0	2	0	0	0	0.333333	0	32	0	0	0	0	5.33333	0	0	0	0	0	0	0	0	0	0	0	0	0	0	k__Bacteria;p__Firmicutes;c__Clostridia;o__Oscillospirales;f__Ruminococcaceae;g__Eubacterium_siraeum_group;s__Eubacterium_siraeum;
Clostridium_aldenense	0	0	0	0	0	0	0	0	0	0	0	0	0	0	0	0	4	0	0	0	0.666667	0	17	0	0	0	0	2.83333	0	0	0	0	0	0	0	47	49	40	27	233	45	73.5	k__Bacteria;p__Firmicutes;c__Clostridia;o__Lachnospirales;f__Lachnospiraceae;g__Lachnoclostridium;s__Clostridium_aldenense;
Bacteroides_cellulosilyticus	50	28	55	57	156	59	67.5	57	217	26	32	21	72	70.8333	73	58	67	81	104	119	83.6667	6	2	4	1	4	0	2.83333	0	8	0	0	0	1	1.5	1	0	0	0	0	0	0.166667	k__Bacteria;p__Bacteroidota;c__Bacteroidia;o__Bacteroidales;f__Bacteroidaceae;g__Bacteroides;s__Bacteroides_cellulosilyticus;
Mycoplasma_moatsii	0	0	0	0	0	0	0	0	0	0	0	0	0	0	0	0	8	0	0	0	1.33333	0	173	0	0	0	0	28.8333	0	0	0	0	0	0	0	0	0	0	0	0	0	0	k__Bacteria;p__Firmicutes;c__Bacilli;o__Mycoplasmatales;f__Mycoplasmataceae;g__Mycoplasma;s__Mycoplasma_moatsii;
Bacteroides_fragilis	88	133	150	122	187	113	132.167	180	175	185	177	100	171	164.667	211	126	71	158	189	170	154.167	7	123	0	5	5	0	23.3333	3	2	2	0	0	9	2.66667	0	0	0	0	0	0	0	k__Bacteria;p__Bacteroidota;c__Bacteroidia;o__Bacteroidales;f__Bacteroidaceae;g__Bacteroides;s__Bacteroides_fragilis;
Erysipelatoclostridium_ramosum	0	0	0	1	0	4	0.833333	1	0	0	0	0	0	0.166667	2	4	11	2	2	0	3.5	0	9	0	0	0	10	3.16667	0	0	0	0	0	0	0	68	55	130	169	70	99	98.5	k__Bacteria;p__Firmicutes;c__Bacilli;o__Erysipelotrichales;f__Erysipelatoclostridiaceae;g__Erysipelatoclostridium;s__Erysipelatoclostridium_ramosum;
Megasphaera_stantonii	0	0	0	0	0	0	0	0	0	0	0	0	0	0	0	0	0	0	0	0	0	0	0	0	0	0	0	0	0	0	0	0	0	0	0	0	0	0	0	0	0	0	k__Bacteria;p__Firmicutes;c__Negativicutes;o__Veillonellales-Selenomonadales;f__Veillonellaceae;g__Megasphaera;s__Megasphaera_stantonii;
Streptococcus_danieliae	0	0	0	0	0	1	0.166667	2	1	0	1	0	0	0.666667	2	0	3	0	0	1	1	0	4	0	1	1	4	1.66667	2	0	0	0	1	1	0.666667	26	6	1	9	193	1	39.3333	k__Bacteria;p__Firmicutes;c__Bacilli;o__Lactobacillales;f__Streptococcaceae;g__Streptococcus;s__Streptococcus_danieliae;
Capnocytophaga_sputigena	0	0	0	0	0	0	0	0	0	0	0	0	0	0	0	0	0	0	0	0	0	0	0	0	0	0	0	0	0	0	0	0	0	0	0	158	3	0	6	1	12	30	k__Bacteria;p__Bacteroidota;c__Bacteroidia;o__Flavobacteriales;f__Flavobacteriaceae;g__Capnocytophaga;s__Capnocytophaga_sputigena;
Mordavella_sp.	40	18	16	27	78	27	34.3333	57	187	82	60	76	57	86.5	33	23	7	20	25	21	21.5	1	0	0	1	2	1	0.833333	7	29	1	5	6	4	8.66667	3	0	2	0	3	3	1.83333	k__Bacteria;p__Firmicutes;c__Clostridia;o__Lachnospirales;f__Lachnospiraceae;g__Lachnoclostridium;s__Mordavella_sp.;
Desulfovibrio_piger	76	65	40	51	45	41	53	16	16	7	20	7	51	19.5	3	7	0	36	17	5	11.3333	1	0	0	3	19	25	8	11	6	5	8	9	46	14.1667	0	0	0	1	0	0	0.166667	k__Bacteria;p__Desulfobacterota;c__Desulfovibrionia;o__Desulfovibrionales;f__Desulfovibrionaceae;g__Desulfovibrio;s__Desulfovibrio_piger;
Faecalitalea_cylindroides	30	6	0	0	0	0	6	1	0	9	4	0	10	4	62	37	46	57	185	50	72.8333	14	2	0	0	0	0	2.66667	2	0	8	6	1	7	4	0	0	0	0	1	0	0.166667	k__Bacteria;p__Firmicutes;c__Bacilli;o__Erysipelotrichales;f__Erysipelotrichaceae;g__Faecalitalea;s__Faecalitalea_cylindroides;
Brevibacterium_sp.	1	1	4	0	0	2	1.33333	6	8	7	2	5	3	5.16667	4	1	0	6	3	2	2.66667	0	0	0	1	1	8	1.66667	8	12	6	13	15	6	10	116	178	162	105	125	183	144.833	k__Bacteria;p__Actinobacteriota;c__Actinobacteria;o__Micrococcales;f__Brevibacteriaceae;g__Brevibacterium;s__Brevibacterium_sp.;
Alistipes_finegoldii	0	1	0	2	0	0	0.5	14	0	0	2	0	0	2.66667	3	3	170	6	9	1	32	0	167	0	0	0	0	27.8333	0	0	0	0	0	0	0	0	3	3	0	0	0	1	k__Bacteria;p__Bacteroidota;c__Bacteroidia;o__Bacteroidales;f__Rikenellaceae;g__Alistipes;s__Alistipes_finegoldii;
Helicobacter_bilis	0	0	0	0	0	0	0	0	0	0	0	0	0	0	0	0	0	0	0	0	0	0	2	0	0	0	1	0.5	1	0	0	0	0	0	0.166667	18	28	31	6	19	40	23.6667	k__Bacteria;p__Campilobacterota;c__Campylobacteria;o__Campylobacterales;f__Helicobacteraceae;g__Helicobacter;s__Helicobacter_bilis;
Coprococcus_comes	0	0	0	1	0	0	0.166667	0	0	0	0	1	0	0.166667	0	0	168	0	0	0	28	0	75	0	0	0	0	12.5	0	0	0	0	0	0	0	0	1	0	0	0	2	0.5	k__Bacteria;p__Firmicutes;c__Clostridia;o__Lachnospirales;f__Lachnospiraceae;g__Coprococcus;s__Coprococcus_comes;
Prevotella_stercorea	0	0	0	0	0	0	0	0	0	0	0	0	0	0	0	0	94	0	0	0	15.6667	0	4	0	0	0	0	0.666667	0	0	0	0	0	0	0	0	0	0	0	0	0	0	k__Bacteria;p__Bacteroidota;c__Bacteroidia;o__Bacteroidales;f__Prevotellaceae;g__Prevotella;s__Prevotella_stercorea;
Eubacterium_limosum	0	0	0	0	0	0	0	0	0	0	0	0	0	0	0	0	0	0	0	0	0	0	0	0	0	0	0	0	0	0	0	0	0	0	0	53	58	29	29	158	44	61.8333	k__Bacteria;p__Firmicutes;c__Clostridia;o__Eubacteriales;f__Eubacteriaceae;g__Eubacterium;s__Eubacterium_limosum;
Prevotella_nigrescens	0	0	0	0	0	0	0	0	0	0	0	0	0	0	0	0	0	0	0	0	0	0	0	0	0	0	0	0	0	0	0	0	0	0	0	0	0	118	0	0	0	19.6667	k__Bacteria;p__Bacteroidota;c__Bacteroidia;o__Bacteroidales;f__Prevotellaceae;g__Prevotella;s__Prevotella_nigrescens;
Butyricicoccus_pullicaecorum	105	68	70	64	74	75	76	133	86	102	103	79	72	95.8333	47	52	1	63	71	33	44.5	3	0	0	0	22	36	10.1667	28	13	18	28	12	21	20	0	1	0	0	0	0	0.166667	k__Bacteria;p__Firmicutes;c__Clostridia;o__Oscillospirales;f__Butyricicoccaceae;g__Butyricicoccus;s__Butyricicoccus_pullicaecorum;
Firmicutes_bacterium	0	76	0	0	0	2	13	7	0	0	0	0	0	1.16667	4	9	0	2	4	136	25.8333	48	0	33	32	0	2	19.1667	15	0	0	0	0	0	2.5	0	0	0	0	0	0	0	k__Bacteria;p__Firmicutes;c__Bacilli;o__Erysipelotrichales;f__Erysipelotrichaceae;g__Dubosiella;s__Firmicutes_bacterium;
Streptococcus_hyointestinalis	0	1	0	0	0	0	0.166667	0	0	0	0	0	0	0	0	0	0	0	0	4	0.666667	4	17	1	1	0	0	3.83333	0	0	0	0	0	0	0	151	2	3	14	6	3	29.8333	k__Bacteria;p__Firmicutes;c__Bacilli;o__Lactobacillales;f__Streptococcaceae;g__Streptococcus;s__Streptococcus_hyointestinalis;
Streptococcus_anginosus	0	0	0	0	0	0	0	0	0	0	0	0	0	0	0	0	0	0	0	0	0	0	2	0	1	0	0	0.5	0	0	0	0	0	0	0	0	0	16	146	0	14	29.3333	k__Bacteria;p__Firmicutes;c__Bacilli;o__Lactobacillales;f__Streptococcaceae;g__Streptococcus;s__Streptococcus_anginosus;
Clostridiales_bacterium	100	56	69	122	102	34	80.5	29	23	71	38	144	58	60.5	85	57	32	77	70	71	65.3333	37	1	4	20	24	2	14.6667	4	11	20	18	23	31	17.8333	1	0	2	0	0	0	0.5	k__Bacteria;p__Firmicutes;c__Bacilli;o__Erysipelotrichales;f__Erysipelotrichaceae;s__Clostridiales_bacterium;
Bradyrhizobium_elkanii	0	8	1	0	0	0	1.5	0	0	0	0	0	0	0	0	0	3	0	0	22	4.16667	0	0	0	1	15	14	5	15	26	14	15	9	6	14.1667	1	0	0	0	0	0	0.166667	k__Bacteria;p__Proteobacteria;c__Alphaproteobacteria;o__Rhizobiales;f__Xanthobacteraceae;g__Bradyrhizobium;s__Bradyrhizobium_elkanii;
Parabacteroides_merdae	0	2	0	0	1	0	0.5	0	0	0	0	0	0	0	0	0	76	0	0	0	12.6667	0	78	0	0	0	0	13	0	0	0	0	0	0	0	3	9	4	4	6	3	4.83333	k__Bacteria;p__Bacteroidota;c__Bacteroidia;o__Bacteroidales;f__Tannerellaceae;g__Parabacteroides;s__Parabacteroides_merdae;
Capnocytophaga_leadbetteri	0	0	0	0	0	0	0	0	0	0	0	0	0	0	0	0	0	0	0	0	0	0	0	0	0	0	0	0	0	0	0	0	0	0	0	0	77	0	2	0	0	13.1667	k__Bacteria;p__Bacteroidota;c__Bacteroidia;o__Flavobacteriales;f__Flavobacteriaceae;g__Capnocytophaga;s__Capnocytophaga_leadbetteri;
Leptotrichia_buccalis	0	0	0	0	0	0	0	0	0	0	0	0	0	0	0	0	0	0	0	0	0	0	0	0	0	0	0	0	0	0	0	0	0	0	0	112	33	25	29	0	120	53.1667	k__Bacteria;p__Fusobacteriota;c__Fusobacteriia;o__Fusobacteriales;f__Leptotrichiaceae;g__Leptotrichia;s__Leptotrichia_buccalis;
Sutterella_wadsworthensis	0	0	0	0	0	0	0	0	0	0	0	0	0	0	0	0	8	0	0	0	1.33333	0	0	0	0	0	0	0	0	0	0	0	0	0	0	0	0	0	0	0	0	0	k__Bacteria;p__Proteobacteria;c__Gammaproteobacteria;o__Burkholderiales;f__Sutterellaceae;g__Sutterella;s__Sutterella_wadsworthensis;
Lachnoclostridium_phocaeense	56	39	36	57	55	35	46.3333	83	68	128	96	114	104	98.8333	73	55	16	42	45	34	44.1667	0	1	2	1	1	3	1.33333	3	9	9	8	5	10	7.33333	3	17	0	0	2	1	3.83333	k__Bacteria;p__Firmicutes;c__Clostridia;o__Lachnospirales;f__Lachnospiraceae;g__Sellimonas;s__Lachnoclostridium_phocaeense;
Parabacteroides_goldsteinii	0	0	0	0	0	0	0	0	0	0	0	0	0	0	0	0	6	0	0	0	1	1	126	0	0	0	0	21.1667	0	0	0	0	0	0	0	2	13	13	5	5	18	9.33333	k__Bacteria;p__Bacteroidota;c__Bacteroidia;o__Bacteroidales;f__Tannerellaceae;g__Parabacteroides;s__Parabacteroides_goldsteinii;
Facklamia_tabacinasalis	0	0	2	0	0	0	0.333333	0	2	3	0	0	1	1	4	2	0	1	0	0	1.16667	0	3	2	1	2	1	1.5	8	5	1	6	1	4	4.16667	9	10	7	13	8	6	8.83333	k__Bacteria;p__Firmicutes;c__Bacilli;o__Lactobacillales;f__Aerococcaceae;g__Facklamia;s__Facklamia_tabacinasalis;
Rikenella_sp.	80	78	27	72	28	41	54.3333	29	24	48	30	49	26	34.3333	26	26	0	22	2	4	13.3333	0	0	0	0	1	2	0.5	0	0	1	3	3	0	1.16667	0	0	0	0	0	0	0	k__Bacteria;p__Bacteroidota;c__Bacteroidia;o__Bacteroidales;f__Rikenellaceae;g__Rikenellaceae;s__Rikenella_sp.;
Anaerostipes_hadrus	15	5	19	13	10	7	11.5	16	11	27	28	23	33	23	12	5	106	3	4	5	22.5	0	13	0	1	0	0	2.33333	0	0	3	3	1	0	1.16667	0	0	0	0	0	0	0	k__Bacteria;p__Firmicutes;c__Clostridia;o__Lachnospirales;f__Lachnospiraceae;g__Anaerostipes;s__Anaerostipes_hadrus;
Lachnospiraceae_bacterium	1	5	2	4	5	2	3.16667	2	4	1	3	3	1	2.33333	4	4	50	2	1	1	10.3333	2	28	1	0	0	3	5.66667	0	2	0	3	0	0	0.833333	0	2	0	0	0	117	19.8333	k__Bacteria;p__Firmicutes;c__Clostridia;o__Lachnospirales;f__Lachnospiraceae;g__Lachnospiraceae_NK4A136_group;s__Lachnospiraceae_bacterium;
Prevotella_melaninogenica	0	0	0	0	0	0	0	0	0	0	0	0	0	0	0	0	0	0	0	0	0	0	0	0	0	0	0	0	0	0	0	0	0	0	0	10	3	13	10	1	40	12.8333	k__Bacteria;p__Bacteroidota;c__Bacteroidia;o__Bacteroidales;f__Prevotellaceae;g__Prevotella;s__Prevotella_melaninogenica;
Desulfovibrio_sp.	114	63	71	116	114	35	85.5	21	10	23	18	18	24	19	0	0	0	1	25	18	7.33333	8	0	3	3	31	10	9.16667	1	0	0	0	0	5	1	0	0	0	0	0	0	0	k__Bacteria;p__Desulfobacterota;c__Desulfovibrionia;o__Desulfovibrionales;f__Desulfovibrionaceae;g__Mailhella;s__Desulfovibrio_sp.;
Aerococcus_urinaeequi	0	0	1	0	0	0	0.166667	0	0	3	1	0	1	0.833333	5	3	0	3	0	5	2.66667	1	4	2	0	2	3	2	13	3	3	2	7	5	5.5	46	37	35	26	24	20	31.3333	k__Bacteria;p__Firmicutes;c__Bacilli;o__Lactobacillales;f__Aerococcaceae;g__Aerococcus;s__Aerococcus_urinaeequi;
Micrococcus_luteus	12	0	0	0	0	0	2	0	0	0	0	0	0	0	0	0	2	0	11	0	2.16667	4	12	1	0	2	8	4.5	7	15	14	12	7	5	10	1	0	0	0	0	1	0.333333	k__Bacteria;p__Actinobacteriota;c__Actinobacteria;o__Micrococcales;f__Micrococcaceae;g__Micrococcus;s__Micrococcus_luteus;
Bacteroides_caccae	1	1	0	1	10	1	2.33333	4	8	2	5	3	2	4	7	8	102	6	8	4	22.5	0	70	0	0	0	0	11.6667	0	0	0	0	0	0	0	22	5	7	14	10	12	11.6667	k__Bacteria;p__Bacteroidota;c__Bacteroidia;o__Bacteroidales;f__Bacteroidaceae;g__Bacteroides;s__Bacteroides_caccae;
Triticum_aestivum	0	0	0	0	0	0	0	0	0	0	0	0	0	0	0	0	0	0	0	0	0	1	2	0	7	0	0	1.66667	0	0	0	0	0	0	0	7	4	0	25	1	1	6.33333	k__Bacteria;p__Proteobacteria;c__Alphaproteobacteria;o__Rickettsiales;f__Mitochondria;g__Mitochondria;s__Triticum_aestivum;
Porphyromonas_endodontalis	0	0	0	0	0	0	0	0	0	0	0	0	0	0	0	0	0	0	0	0	0	0	0	0	0	0	0	0	0	0	0	0	0	0	0	0	0	45	2	0	0	7.83333	k__Bacteria;p__Bacteroidota;c__Bacteroidia;o__Bacteroidales;f__Porphyromonadaceae;g__Porphyromonas;s__Porphyromonas_endodontalis;
Sutturella_timonensis	51	43	29	22	3	10	26.3333	17	5	36	22	57	45	30.3333	19	23	3	24	1	4	12.3333	1	0	0	0	0	5	1	2	1	3	12	14	15	7.83333	0	0	0	0	0	0	0	k__Bacteria;p__Proteobacteria;c__Gammaproteobacteria;o__Burkholderiales;f__Sutterellaceae;g__Sutterella;s__Sutturella_timonensis;
Lactobacillus_coleohominis	10	8	18	13	5	16	11.6667	5	4	0	3	2	4	3	0	2	0	0	7	3	2	27	50	39	94	14	73	49.5	14	13	15	14	24	12	15.3333	21	19	24	13	14	33	20.6667	k__Bacteria;p__Firmicutes;c__Bacilli;o__Lactobacillales;f__Lactobacillaceae;g__Lactobacillus;s__Lactobacillus_coleohominis;
Bifidobacterium_pseudolongum	1	3	1	1	0	0	1	0	0	4	0	2	5	1.83333	1	0	10	1	0	3	2.5	2	26	3	1	0	1	5.5	0	0	4	0	1	6	1.83333	33	27	39	17	85	2	33.8333	k__Bacteria;p__Actinobacteriota;c__Actinobacteria;o__Bifidobacteriales;f__Bifidobacteriaceae;g__Bifidobacterium;s__Bifidobacterium_pseudolongum;
bacterium_New	88	18	32	58	44	12	42	8	3	4	3	9	3	5	0	0	0	0	12	0	2	5	0	0	3	11	9	4.66667	0	0	0	0	0	0	0	0	0	0	0	0	0	0	k__Bacteria;p__Desulfobacterota;c__Desulfovibrionia;o__Desulfovibrionales;f__Desulfovibrionaceae;g__Desulfovibrio;s__bacterium_New;
Neisseria_elongata	0	0	0	0	0	0	0	0	0	0	0	0	0	0	0	0	0	0	0	0	0	0	0	0	0	0	0	0	0	0	0	0	0	0	0	21	18	4	70	9	45	27.8333	k__Bacteria;p__Proteobacteria;c__Gammaproteobacteria;o__Burkholderiales;f__Neisseriaceae;g__Neisseria;s__Neisseria_elongata;
Clostridium_leptum	0	0	0	0	0	0	0	1	0	0	0	0	0	0.166667	0	0	9	0	0	0	1.5	0	3	0	0	0	0	0.5	0	1	0	0	0	0	0.166667	0	0	0	0	0	0	0	k__Bacteria;p__Firmicutes;c__Clostridia;o__Oscillospirales;f__Ruminococcaceae;g__Incertae_Sedis;s__Clostridium_leptum;
Rothia_mucilaginosa	0	0	0	0	0	0	0	0	0	0	0	0	0	0	0	0	0	0	0	0	0	0	0	0	1	0	0	0.166667	0	0	0	0	0	0	0	47	5	19	31	86	62	41.6667	k__Bacteria;p__Actinobacteriota;c__Actinobacteria;o__Micrococcales;f__Micrococcaceae;g__Rothia;s__Rothia_mucilaginosa;
Methylorubrum_extorquens	0	0	0	0	0	0	0	0	0	0	0	0	0	0	0	0	82	0	0	0	13.6667	0	0	0	0	0	0	0	0	0	0	0	0	0	0	0	1	0	0	1	0	0.333333	k__Bacteria;p__Proteobacteria;c__Alphaproteobacteria;o__Rhizobiales;f__Beijerinckiaceae;g__Methylobacterium-Methylorubrum;s__Methylorubrum_extorquens;
Coprobacter_secundus	32	34	33	35	17	7	26.3333	15	15	43	37	39	37	31	79	31	7	39	28	32	36	0	0	0	0	1	0	0.166667	1	0	1	2	1	4	1.5	0	0	0	0	0	0	0	k__Bacteria;p__Bacteroidota;c__Bacteroidia;o__Bacteroidales;f__Barnesiellaceae;g__Coprobacter;s__Coprobacter_secundus;
Prevotella_oris	0	0	0	0	0	0	0	0	0	0	0	0	0	0	0	0	0	0	0	0	0	0	0	0	0	0	0	0	0	0	0	0	0	0	0	0	1	31	8	8	3	8.5	k__Bacteria;p__Bacteroidota;c__Bacteroidia;o__Bacteroidales;f__Prevotellaceae;g__Prevotella;s__Prevotella_oris;
Ruminococcus_callidus	0	0	0	0	0	0	0	0	0	0	0	0	0	0	0	0	30	0	0	0	5	0	11	0	0	0	0	1.83333	0	0	0	0	0	0	0	0	0	0	0	0	0	0	k__Bacteria;p__Firmicutes;c__Clostridia;o__Oscillospirales;f__Ruminococcaceae;g__Ruminococcus;s__Ruminococcus_callidus;
Corynebacterium_matruchotii	0	0	0	0	0	0	0	0	0	0	0	0	0	0	0	0	0	0	0	0	0	0	0	0	0	0	0	0	0	0	0	0	0	0	0	0	4	44	80	5	63	32.6667	k__Bacteria;p__Actinobacteriota;c__Actinobacteria;o__Corynebacteriales;f__Corynebacteriaceae;g__Corynebacterium;s__Corynebacterium_matruchotii;
Candidatus_Arthromitus	0	0	1	0	0	0	0.166667	5	2	0	5	17	4	5.5	2	1	0	0	1	1	0.833333	2	36	2	1	3	2	7.66667	4	4	12	1	9	1	5.16667	42	34	26	25	42	32	33.5	k__Bacteria;p__Firmicutes;c__Clostridia;o__Clostridiales;f__Clostridiaceae;g__Candidatus_Arthromitus;s__Candidatus_Arthromitus;
Clostridium_spiroforme	39	24	37	56	29	11	32.6667	29	33	34	27	44	29	32.6667	23	34	2	25	70	36	31.6667	14	2	6	8	17	9	9.33333	12	21	14	11	18	12	14.6667	6	7	9	9	6	5	7	k__Bacteria;p__Firmicutes;c__Bacilli;o__Erysipelotrichales;f__Erysipelatoclostridiaceae;g__Erysipelatoclostridium;s__Clostridium_spiroforme;
Faecalitalea_sp.	3	3	4	1	21	17	8.16667	59	21	71	42	28	45	44.3333	35	15	10	32	3	4	16.5	1	0	2	0	1	2	1	20	2	26	18	2	13	13.5	2	0	0	1	0	3	1	k__Bacteria;p__Firmicutes;c__Bacilli;o__Erysipelotrichales;f__Erysipelotrichaceae;g__Erysipelotrichaceae;s__Faecalitalea_sp.;
Lactobacillus_farciminis	2	0	3	7	2	8	3.66667	5	0	0	0	1	2	1.33333	1	1	0	3	15	2	3.66667	22	71	24	44	27	27	35.8333	11	7	15	16	16	8	12.1667	15	27	19	23	24	15	20.5	k__Bacteria;p__Firmicutes;c__Bacilli;o__Lactobacillales;f__Lactobacillaceae;g__Lactobacillus;s__Lactobacillus_farciminis;
Pseudomonas_aeruginosa	0	0	0	0	0	0	0	0	0	0	0	0	0	0	0	0	30	0	0	0	5	0	43	0	0	0	0	7.16667	0	0	2	0	0	0	0.333333	0	0	0	0	0	0	0	k__Bacteria;p__Proteobacteria;c__Gammaproteobacteria;o__Pseudomonadales;f__Pseudomonadaceae;g__Pseudomonas;s__Pseudomonas_aeruginosa;
Bacteroides_salanitronis	43	32	33	67	54	33	43.6667	9	15	17	10	3	6	10	0	0	0	0	10	8	3	7	0	2	2	0	0	1.83333	0	0	0	0	0	0	0	0	0	0	0	0	0	0	k__Bacteria;p__Bacteroidota;c__Bacteroidia;o__Bacteroidales;f__Bacteroidaceae;g__Bacteroides;s__Bacteroides_salanitronis;
Anaerotruncus_colihominis	1	1	0	3	37	15	9.5	56	38	66	42	28	66	49.3333	39	14	4	43	6	6	18.6667	0	12	0	0	6	0	3	9	13	7	7	0	13	8.16667	1	3	0	1	0	1	1	k__Bacteria;p__Firmicutes;c__Clostridia;o__Oscillospirales;f__Ruminococcaceae;g__Anaerotruncus;s__Anaerotruncus_colihominis;
Clostridium_beijerinckii	0	0	1	0	0	0	0.166667	0	1	0	0	2	0	0.5	0	0	4	0	0	0	0.666667	2	46	0	2	0	0	8.33333	0	0	1	1	0	0	0.333333	16	31	19	23	10	35	22.3333	k__Bacteria;p__Firmicutes;c__Clostridia;o__Clostridiales;f__Clostridiaceae;g__Clostridium_sensu_stricto_1;s__Clostridium_beijerinckii;
Prevotella_veroralis	0	0	0	0	0	0	0	0	0	0	0	0	0	0	0	0	0	0	0	0	0	0	0	0	0	0	0	0	0	0	0	0	0	0	0	0	1	45	1	2	0	8.16667	k__Bacteria;p__Bacteroidota;c__Bacteroidia;o__Bacteroidales;f__Prevotellaceae;g__Prevotella;s__Prevotella_veroralis;
Alloprevotella_tannerae	0	0	0	0	0	0	0	0	0	0	0	0	0	0	0	0	0	0	0	0	0	0	0	0	0	0	0	0	0	0	0	0	0	0	0	0	0	62	2	0	0	10.6667	k__Bacteria;p__Bacteroidota;c__Bacteroidia;o__Bacteroidales;f__Prevotellaceae;g__Alloprevotella;s__Alloprevotella_tannerae;
Azospirillum_sp.	10	24	16	6	22	20	16.3333	61	28	57	55	36	46	47.1667	22	15	10	28	3	12	15	0	0	4	0	1	4	1.5	10	1	3	10	0	17	6.83333	0	0	1	12	0	5	3	k__Bacteria;p__Proteobacteria;c__Alphaproteobacteria;o__Rhodospirillales;s__Azospirillum_sp.;
Fusobacterium_nucleatum	0	0	0	0	0	0	0	0	0	0	0	0	0	0	0	0	0	0	0	0	0	0	0	0	0	0	0	0	0	0	0	0	0	0	0	60	14	53	15	16	61	36.5	k__Bacteria;p__Fusobacteriota;c__Fusobacteriia;o__Fusobacteriales;f__Fusobacteriaceae;g__Fusobacterium;s__Fusobacterium_nucleatum;
Selenomonas_noxia	0	0	0	0	0	0	0	0	0	0	0	0	0	0	0	0	1	0	0	0	0.166667	0	0	0	0	0	0	0	0	0	0	0	0	0	0	1	2	29	60	2	2	16	k__Bacteria;p__Firmicutes;c__Negativicutes;o__Veillonellales-Selenomonadales;f__Selenomonadaceae;g__Selenomonas;s__Selenomonas_noxia;
Clostridium_carboxidivorans	0	1	0	0	0	0	0.166667	0	4	1	0	1	0	1	2	0	0	1	0	0	0.5	0	0	0	0	0	1	0.166667	1	1	0	0	0	1	0.5	43	34	59	55	28	43	43.6667	k__Bacteria;p__Firmicutes;c__Clostridia;o__Clostridiales;f__Clostridiaceae;g__Clostridium_sensu_stricto_12;s__Clostridium_carboxidivorans;
Massiliomicrobiota_timonensis	18	21	20	32	29	20	23.3333	14	19	31	33	54	18	28.1667	31	21	0	14	18	23	17.8333	0	0	2	7	11	1	3.5	0	2	8	14	15	6	7.5	0	0	0	1	0	0	0.166667	k__Bacteria;p__Firmicutes;c__Bacilli;o__Erysipelotrichales;f__Erysipelatoclostridiaceae;g__Erysipelatoclostridium;s__Massiliomicrobiota_timonensis;
Haemophilus_influenzae	0	0	0	0	0	0	0	0	0	0	0	0	0	0	0	0	0	0	0	0	0	0	0	0	3	0	0	0.5	0	0	0	0	0	0	0	0	17	52	11	2	36	19.6667	k__Bacteria;p__Proteobacteria;c__Gammaproteobacteria;o__Pasteurellales;f__Pasteurellaceae;g__Haemophilus;s__Haemophilus_influenzae;
Acholeplasma_manati	0	0	2	0	0	0	0.333333	0	0	0	0	0	0	0	0	0	52	0	0	0	8.66667	0	1	0	0	0	0	0.166667	0	0	0	0	0	0	0	0	0	0	0	0	0	0	k__Bacteria;p__Firmicutes;c__Bacilli;o__Acholeplasmatales;f__Acholeplasmataceae;g__Acholeplasma;s__Acholeplasma_manati;
Alistipes_sp.	29	19	25	40	35	24	28.6667	48	52	33	27	17	34	35.1667	8	4	2	9	17	15	9.16667	3	48	5	0	1	0	9.5	0	1	0	1	0	2	0.666667	2	1	0	2	1	5	1.83333	k__Bacteria;p__Bacteroidota;c__Bacteroidia;o__Bacteroidales;f__Rikenellaceae;g__Alistipes;s__Alistipes_sp.;
Bacillus_thuringiensis	0	0	0	0	0	0	0	0	0	0	0	0	0	0	0	0	0	0	0	0	0	0	27	0	0	0	0	4.5	1	0	0	0	0	0	0.166667	0	0	0	0	0	0	0	k__Bacteria;p__Firmicutes;c__Bacilli;o__Bacillales;f__Bacillaceae;g__Bacillus;s__Bacillus_thuringiensis;
Veillonella_sp.	0	0	0	0	0	0	0	0	0	0	0	0	0	0	0	0	0	0	0	0	0	0	0	0	4	0	0	0.666667	0	0	0	0	0	0	0	0	0	51	0	0	35	14.3333	k__Bacteria;p__Firmicutes;c__Negativicutes;o__Veillonellales-Selenomonadales;f__Veillonellaceae;g__Veillonella;s__Veillonella_sp.;
butyrate-producing_bacterium	0	0	0	0	0	0	0	0	0	0	0	0	0	0	0	0	0	0	0	0	0	0	0	0	0	0	0	0	0	0	0	0	0	0	0	2	12	35	6	1	6	10.3333	k__Bacteria;p__Firmicutes;c__Clostridia;o__Lachnospirales;f__Lachnospiraceae;s__butyrate-producing_bacterium;
Coprobacillus_cateniformis	0	0	0	0	0	0	0	0	0	0	0	0	0	0	0	0	0	0	0	0	0	0	49	0	0	0	0	8.16667	0	0	0	0	0	0	0	0	0	0	0	0	0	0	k__Bacteria;p__Firmicutes;c__Bacilli;o__Erysipelotrichales;f__Erysipelatoclostridiaceae;g__Coprobacillus;s__Coprobacillus_cateniformis;
Dialister_pneumosintes	0	0	0	0	0	0	0	0	0	0	0	0	0	0	0	0	0	0	0	0	0	0	0	0	0	0	0	0	0	0	0	0	0	0	0	0	0	47	0	0	0	7.83333	k__Bacteria;p__Firmicutes;c__Negativicutes;o__Veillonellales-Selenomonadales;f__Veillonellaceae;g__Dialister;s__Dialister_pneumosintes;
Desulfovibrio_vulgaris	0	0	0	0	0	0	0	0	0	0	0	0	0	0	0	0	43	0	0	0	7.16667	0	0	0	0	0	0	0	0	0	0	0	0	0	0	0	0	0	0	0	0	0	k__Bacteria;p__Desulfobacterota;c__Desulfovibrionia;o__Desulfovibrionales;f__Desulfovibrionaceae;g__Desulfovibrio;s__Desulfovibrio_vulgaris;
Acinetobacter_sp.	0	2	0	0	0	6	1.33333	12	4	17	16	3	13	10.8333	43	28	1	23	11	24	21.6667	0	0	0	0	0	0	0	2	0	9	7	0	4	3.66667	2	0	0	0	0	3	0.833333	k__Bacteria;p__Cyanobacteria;c__Vampirivibrionia;o__Gastranaerophilales;f__Gastranaerophilales;g__Gastranaerophilales;s__Acinetobacter_sp.;
Desulfovibrio_fairfieldensis	0	0	0	0	0	2	0.333333	1	0	0	0	0	0	0.166667	1	0	2	1	0	4	1.33333	0	10	0	0	0	4	2.33333	1	0	0	0	0	0	0.166667	0	12	2	1	1	12	4.66667	k__Bacteria;p__Desulfobacterota;c__Desulfovibrionia;o__Desulfovibrionales;f__Desulfovibrionaceae;g__Desulfovibrio;s__Desulfovibrio_fairfieldensis;
Prevotella_intermedia	0	0	0	0	0	0	0	0	0	0	0	0	0	0	0	0	0	0	0	0	0	0	0	0	0	0	0	0	0	0	0	0	0	0	0	0	0	5	0	0	22	4.5	k__Bacteria;p__Bacteroidota;c__Bacteroidia;o__Bacteroidales;f__Prevotellaceae;g__Prevotella;s__Prevotella_intermedia;
mouse_gut	0	4	0	0	0	0	0.666667	0	0	0	0	0	0	0	0	0	0	0	0	0	0	1	3	0	0	0	0	0.666667	0	0	0	0	0	0	0	6	7	2	0	1	0	2.66667	k__Bacteria;p__Bacteroidota;c__Bacteroidia;o__Bacteroidales;f__Muribaculaceae;g__Muribaculaceae;s__mouse_gut;
Tannerella_sp.	0	0	0	0	0	0	0	0	0	0	0	0	0	0	0	0	0	0	0	0	0	0	0	0	0	0	0	0	0	0	0	0	0	0	0	0	0	16	1	0	7	4	k__Bacteria;p__Bacteroidota;c__Bacteroidia;o__Bacteroidales;f__Tannerellaceae;g__Tannerella;s__Tannerella_sp.;
Alistipes_onderdonkii	0	0	0	0	0	0	0	0	0	0	0	0	0	0	0	0	0	0	0	0	0	0	38	0	0	0	0	6.33333	0	0	0	0	0	0	0	0	0	0	0	0	0	0	k__Bacteria;p__Bacteroidota;c__Bacteroidia;o__Bacteroidales;f__Rikenellaceae;g__Alistipes;s__Alistipes_onderdonkii;
Alistipes_obesi	9	11	12	13	25	19	14.8333	22	28	37	26	10	33	26	22	24	35	25	14	15	22.5	0	28	0	0	0	0	4.66667	1	2	1	1	0	0	0.833333	0	0	0	0	0	0	0	k__Bacteria;p__Bacteroidota;c__Bacteroidia;o__Bacteroidales;f__Rikenellaceae;g__Alistipes;s__Alistipes_obesi;
Leptotrichia_wadei	0	0	0	0	0	0	0	0	0	0	0	0	0	0	0	0	0	0	0	0	0	0	0	0	0	0	0	0	0	0	0	0	0	0	0	0	6	37	18	1	1	10.5	k__Bacteria;p__Fusobacteriota;c__Fusobacteriia;o__Fusobacteriales;f__Leptotrichiaceae;g__Leptotrichia;s__Leptotrichia_wadei;
Campylobacter_concisus	0	0	0	0	0	0	0	0	0	0	0	0	0	0	0	0	0	0	0	0	0	0	0	0	0	0	0	0	0	0	0	0	0	0	0	0	0	21	6	0	18	7.5	k__Bacteria;p__Campilobacterota;c__Campylobacteria;o__Campylobacterales;f__Campylobacteraceae;g__Campylobacter;s__Campylobacter_concisus;
Bacteroides_caecicola	4	2	11	11	36	6	11.6667	5	6	1	2	3	2	3.16667	0	0	0	0	6	0	1	0	0	0	0	0	0	0	0	0	0	0	0	0	0	0	0	0	0	0	0	0	k__Bacteria;p__Bacteroidota;c__Bacteroidia;o__Bacteroidales;f__Bacteroidaceae;g__Bacteroides;s__Bacteroides_caecicola;
Prevotella_micans	0	0	0	0	0	0	0	0	0	0	0	0	0	0	0	0	0	0	0	0	0	0	0	0	0	0	0	0	0	0	0	0	0	0	0	0	0	8	0	0	12	3.33333	k__Bacteria;p__Bacteroidota;c__Bacteroidia;o__Bacteroidales;f__Prevotellaceae;g__Prevotella;s__Prevotella_micans;
Firmicutes_bacterium	0	0	0	0	0	0	0	0	0	0	0	0	30	5	1	6	35	35	9	7	15.5	0	0	0	0	0	0	0	0	0	0	0	0	8	1.33333	0	0	0	0	0	0	0	k__Bacteria;p__Firmicutes;c__Bacilli;o__RF39;f__RF39;g__RF39;s__Firmicutes_bacterium;
Clostridiales_bacterium	0	0	0	0	0	0	0	0	0	0	0	0	0	0	0	0	0	0	0	0	0	0	0	0	0	0	0	0	0	0	0	0	0	0	0	0	0	18	3	0	34	9.16667	k__Bacteria;p__Firmicutes;c__Clostridia;o__Clostridia_UCG-014;f__Clostridia_UCG-014;g__Clostridia_UCG-014;s__Clostridiales_bacterium;
Brevibacillus_agri	0	0	0	0	0	0	0	0	0	0	0	0	0	0	0	0	7	0	0	0	1.16667	0	34	0	0	0	0	5.66667	0	0	0	0	0	0	0	0	0	0	0	0	0	0	k__Bacteria;p__Firmicutes;c__Bacilli;o__Brevibacillales;f__Brevibacillaceae;g__Brevibacillus;s__Brevibacillus_agri;
TM7_phylum	0	0	0	0	0	0	0	0	0	0	0	0	0	0	0	0	0	0	0	0	0	0	0	0	0	0	0	0	0	0	0	0	0	0	0	0	0	2	0	0	34	6	k__Bacteria;p__Patescibacteria;c__Saccharimonadia;o__Saccharimonadales;f__Saccharimonadales;g__Saccharimonadales;s__TM7_phylum;
Moraxella_osloensis	5	0	13	1	0	0	3.16667	0	0	0	0	0	0	0	0	0	33	0	1	0	5.66667	3	10	4	2	0	2	3.5	2	4	3	4	2	3	3	7	11	6	2	16	17	9.83333	k__Bacteria;p__Proteobacteria;c__Gammaproteobacteria;o__Pseudomonadales;f__Moraxellaceae;g__Enhydrobacter;s__Moraxella_osloensis;
Carnobacterium_maltaromaticum	0	0	0	0	0	0	0	0	0	0	0	0	0	0	0	0	22	0	0	0	3.66667	0	20	0	0	0	0	3.33333	0	0	0	0	0	0	0	0	0	0	1	2	0	0.5	k__Bacteria;p__Firmicutes;c__Bacilli;o__Lactobacillales;f__Carnobacteriaceae;g__Carnobacterium;s__Carnobacterium_maltaromaticum;
Shewanella_putrefaciens	0	0	0	0	0	0	0	0	0	0	0	0	0	0	0	0	32	0	0	0	5.33333	0	21	0	0	0	0	3.5	0	0	0	0	0	0	0	0	0	0	0	0	0	0	k__Bacteria;p__Proteobacteria;c__Gammaproteobacteria;o__Alteromonadales;f__Shewanellaceae;g__Shewanella;s__Shewanella_putrefaciens;
Enterococcus_cecorum	2	2	4	5	12	5	5	20	30	32	31	31	24	28	19	2	0	11	1	1	5.66667	0	3	1	2	5	6	2.83333	13	7	16	13	11	19	13.1667	3	0	2	4	0	3	2	k__Bacteria;p__Firmicutes;c__Bacilli;o__Lactobacillales;f__Enterococcaceae;g__Enterococcus;s__Enterococcus_cecorum;
Absiella_dolichum	0	0	0	0	0	0	0	0	0	0	0	0	0	0	0	0	0	0	0	0	0	0	9	0	0	0	0	1.5	0	0	0	0	0	0	0	0	0	0	0	0	0	0	k__Bacteria;p__Firmicutes;c__Bacilli;o__Erysipelotrichales;f__Erysipelotrichaceae;g__Faecalitalea;s__Absiella_dolichum;
Arthrobacter_agilis	0	0	0	0	0	0	0	0	0	0	0	0	0	0	0	0	0	0	0	0	0	0	0	0	0	0	0	0	0	0	0	0	0	0	0	0	0	0	0	0	0	0	k__Bacteria;p__Actinobacteriota;c__Actinobacteria;o__Micrococcales;f__Micrococcaceae;g__Arthrobacter;s__Arthrobacter_agilis;
Pyramidobacter_piscolens	0	0	0	0	0	0	0	0	0	0	0	0	0	0	0	0	0	0	0	0	0	0	3	0	0	0	0	0.5	0	0	0	0	0	0	0	1	0	0	0	0	0	0.166667	k__Bacteria;p__Synergistota;c__Synergistia;o__Synergistales;f__Synergistaceae;g__Pyramidobacter;s__Pyramidobacter_piscolens;
Burkholderiales_bacterium	0	15	0	0	0	3	3	0	0	0	0	0	0	0	0	0	1	0	1	11	2.16667	5	0	2	3	0	0	1.66667	0	0	0	0	0	0	0	12	15	4	3	0	0	5.66667	k__Bacteria;p__Proteobacteria;c__Gammaproteobacteria;o__Burkholderiales;f__Sutterellaceae;g__Parasutterella;s__Burkholderiales_bacterium;
Nocardiopsis_sp.	0	0	3	3	7	1	2.33333	0	0	0	0	1	0	0.166667	0	0	0	0	6	0	1	21	22	8	28	4	15	16.3333	1	1	0	5	3	2	2	2	1	2	1	1	4	1.83333	k__Bacteria;p__Actinobacteriota;c__Actinobacteria;o__Streptosporangiales;f__Nocardiopsaceae;g__Nocardiopsis;s__Nocardiopsis_sp.;
Cupriavidus_pauculus	0	0	0	0	0	0	0	0	0	0	0	0	0	0	0	0	21	0	0	0	3.5	0	27	0	1	0	0	4.66667	0	0	0	0	0	0	0	1	1	2	0	1	0	0.833333	k__Bacteria;p__Proteobacteria;c__Gammaproteobacteria;o__Burkholderiales;f__Burkholderiaceae;g__Cupriavidus;s__Cupriavidus_pauculus;
Streptococcus_sp.	0	0	0	0	0	0	0	0	0	0	0	0	0	0	0	0	3	0	0	0	0.5	0	27	0	0	0	0	4.5	0	0	0	0	0	0	0	2	2	0	5	7	6	3.66667	k__Bacteria;p__Firmicutes;c__Bacilli;o__Lactobacillales;f__Streptococcaceae;g__Streptococcus;s__Streptococcus_sp.;
Pseudomonas_oleovorans	0	0	0	0	0	0	0	0	0	0	0	0	0	0	0	0	3	0	0	0	0.5	0	26	0	1	0	0	4.5	0	0	0	0	0	0	0	0	1	0	0	2	0	0.5	k__Bacteria;p__Proteobacteria;c__Gammaproteobacteria;o__Pseudomonadales;f__Pseudomonadaceae;g__Pseudomonas;s__Pseudomonas_oleovorans;
Alistipes_indistinctus	18	4	17	26	14	4	13.8333	1	5	5	2	4	2	3.16667	1	2	0	1	6	4	2.33333	1	0	0	1	1	0	0.5	0	0	0	0	0	0	0	0	0	0	0	0	0	0	k__Bacteria;p__Bacteroidota;c__Bacteroidia;o__Bacteroidales;f__Rikenellaceae;g__Alistipes;s__Alistipes_indistinctus;
Acinetobacter_johnsonii	6	0	0	0	0	0	1	0	0	0	0	1	0	0.166667	0	0	7	0	9	0	2.66667	3	3	0	0	9	10	4.16667	5	13	2	6	8	9	7.16667	0	3	1	1	5	1	1.83333	k__Bacteria;p__Proteobacteria;c__Gammaproteobacteria;o__Pseudomonadales;f__Moraxellaceae;g__Acinetobacter;s__Acinetobacter_johnsonii;
Rikenella_microfusus	0	4	0	0	0	0	0.666667	0	0	0	0	0	0	0	0	0	0	0	0	1	0.166667	1	0	1	2	0	0	0.666667	0	0	0	0	0	0	0	7	4	0	3	0	0	2.33333	k__Bacteria;p__Bacteroidota;c__Bacteroidia;o__Bacteroidales;f__Rikenellaceae;g__Rikenella;s__Rikenella_microfusus;
Corynebacterium_durum	0	0	0	0	0	0	0	0	0	0	0	0	0	0	0	0	0	0	0	0	0	0	0	0	0	0	0	0	0	0	0	0	0	0	0	0	0	4	20	0	13	6.16667	k__Bacteria;p__Actinobacteriota;c__Actinobacteria;o__Corynebacteriales;f__Corynebacteriaceae;g__Corynebacterium;s__Corynebacterium_durum;
Acinetobacter_baumannii	0	0	0	0	0	0	0	0	0	0	0	0	0	0	0	0	23	0	0	0	3.83333	0	24	0	0	0	0	4	0	0	0	0	0	0	0	0	0	0	0	0	0	0	k__Bacteria;p__Proteobacteria;c__Gammaproteobacteria;o__Pseudomonadales;f__Moraxellaceae;g__Acinetobacter;s__Acinetobacter_baumannii;
Pseudoalteromonas_sp.	0	0	0	0	0	0	0	0	0	0	0	0	0	0	0	0	12	0	0	0	2	0	15	0	1	0	0	2.66667	0	0	0	0	0	0	0	0	0	0	0	0	0	0	k__Bacteria;p__Proteobacteria;c__Gammaproteobacteria;o__Alteromonadales;f__Pseudoalteromonadaceae;g__Pseudoalteromonas;s__Pseudoalteromonas_sp.;
Prevotella_oulorum	0	0	0	0	0	0	0	0	0	0	0	0	0	0	0	0	0	0	0	0	0	0	0	0	0	0	0	0	0	0	0	0	0	0	0	0	0	23	6	0	1	5	k__Bacteria;p__Bacteroidota;c__Bacteroidia;o__Bacteroidales;f__Prevotellaceae;g__Prevotella;s__Prevotella_oulorum;
Treponema_denticola	0	0	0	0	0	0	0	0	0	0	0	0	0	0	0	0	0	0	0	0	0	0	0	0	0	0	0	0	0	0	0	0	0	0	0	0	0	23	0	0	0	3.83333	k__Bacteria;p__Spirochaetota;c__Spirochaetia;o__Spirochaetales;f__Spirochaetaceae;g__Treponema;s__Treponema_denticola;
Odoribacter_splanchnicus	3	1	1	3	6	1	2.5	4	0	3	4	0	3	2.33333	1	0	3	2	2	0	1.33333	0	23	0	0	0	0	3.83333	0	0	0	0	0	0	0	0	0	0	0	0	0	0	k__Bacteria;p__Bacteroidota;c__Bacteroidia;o__Bacteroidales;f__Marinifilaceae;g__Odoribacter;s__Odoribacter_splanchnicus;
Corynebacterium_xerosis	0	1	1	2	0	2	1	2	0	1	0	1	0	0.666667	2	1	0	3	1	1	1.33333	5	11	2	22	7	8	9.16667	3	9	4	6	4	7	5.5	11	13	17	12	8	5	11	k__Bacteria;p__Actinobacteriota;c__Actinobacteria;o__Corynebacteriales;f__Corynebacteriaceae;g__Corynebacterium;s__Corynebacterium_xerosis;
Lactobacillus_fermentum	0	0	0	0	0	0	0	0	0	0	0	0	0	0	0	0	0	0	0	0	0	0	1	0	0	0	0	0.166667	0	0	0	0	0	0	0	0	0	0	22	0	0	3.66667	k__Bacteria;p__Firmicutes;c__Bacilli;o__Lactobacillales;f__Lactobacillaceae;g__Lactobacillus;s__Lactobacillus_fermentum;
Bacillus_galactosidilyticus	0	0	0	0	0	0	0	0	0	0	0	9	0	1.5	1	0	0	1	0	0	0.333333	0	5	5	0	1	0	1.83333	0	0	1	0	9	0	1.66667	0	1	1	0	0	0	0.333333	k__Bacteria;p__Firmicutes;c__Bacilli;o__Bacillales;f__Bacillaceae;g__Bacillus;s__Bacillus_galactosidilyticus;
Filifactor_alocis	0	0	0	0	0	0	0	0	0	0	0	0	0	0	0	0	0	0	0	0	0	0	0	0	0	0	0	0	0	0	0	0	0	0	0	0	0	21	0	0	0	3.5	k__Bacteria;p__Firmicutes;c__Clostridia;o__Peptostreptococcales-Tissierellales;f__Peptostreptococcaceae;g__Filifactor;s__Filifactor_alocis;
Schaalia_odontolytica	0	0	0	0	0	0	0	0	0	0	0	0	0	0	0	0	9	0	0	0	1.5	0	12	0	0	0	0	2	0	0	0	0	0	0	0	4	8	3	2	21	9	7.83333	k__Bacteria;p__Actinobacteriota;c__Actinobacteria;o__Actinomycetales;f__Actinomycetaceae;g__Actinomyces;s__Schaalia_odontolytica;
Clostridium_perfringens	0	0	0	0	0	0	0	0	0	0	0	0	0	0	0	0	5	0	0	0	0.833333	0	5	0	0	0	0	0.833333	0	0	0	0	0	0	0	1	0	1	0	0	0	0.333333	k__Bacteria;p__Firmicutes;c__Clostridia;o__Clostridiales;f__Clostridiaceae;g__Clostridium_sensu_stricto_1;s__Clostridium_perfringens;
Mogibacterium_sp.	0	0	0	0	10	14	4	18	10	19	20	4	11	13.6667	6	4	0	3	0	0	2.16667	0	0	0	0	0	0	0	0	0	0	1	0	0	0.166667	0	0	0	0	0	0	0	k__Bacteria;p__Bacteroidota;c__Bacteroidia;o__Bacteroidales;f__Bacteroidaceae;g__Bacteroides;s__Mogibacterium_sp.;
Clostridium	0	0	0	0	0	0	0	0	0	0	0	0	0	0	0	0	20	0	0	0	3.33333	0	0	0	0	0	0	0	0	0	0	0	0	0	0	0	0	0	0	0	0	0	k__Bacteria;p__Firmicutes;c__Clostridia;o__Clostridia;f__Gracilibacteraceae;g__Lutispora;s__Clostridium;
Selenomonas_sp.	0	0	0	0	0	0	0	0	0	0	0	0	0	0	0	0	0	0	0	0	0	0	0	0	0	0	0	0	0	0	0	0	0	0	0	0	0	20	1	1	0	3.66667	k__Bacteria;p__Firmicutes;c__Negativicutes;o__Veillonellales-Selenomonadales;f__Selenomonadaceae;g__Selenomonas;s__Selenomonas_sp.;
Oceanobacillus_oncorhynchi	0	0	0	0	0	3	0.5	0	0	0	1	9	0	1.66667	0	0	0	0	1	0	0.166667	6	2	4	3	2	1	3	0	0	0	1	20	0	3.5	3	1	2	3	1	3	2.16667	k__Bacteria;p__Firmicutes;c__Bacilli;o__Bacillales;f__Bacillaceae;g__Oceanobacillus;s__Oceanobacillus_oncorhynchi;
Bifidobacterium_adolescentis	0	0	0	0	0	0	0	0	0	0	0	0	0	0	0	0	17	0	0	0	2.83333	0	9	0	0	0	0	1.5	0	0	0	0	0	0	0	0	0	0	0	0	1	0.166667	k__Bacteria;p__Actinobacteriota;c__Actinobacteria;o__Bifidobacteriales;f__Bifidobacteriaceae;g__Bifidobacterium;s__Bifidobacterium_adolescentis;
Clostridiales_bacterium	4	4	3	4	2	5	3.66667	11	11	20	9	9	11	11.8333	10	9	2	5	5	4	5.83333	3	0	1	0	0	1	0.833333	2	4	8	9	3	5	5.16667	0	0	0	0	0	0	0	k__Bacteria;p__Firmicutes;c__Bacilli;o__Erysipelotrichales;f__Erysipelatoclostridiaceae;g__Erysipelatoclostridium;s__Clostridiales_bacterium;
Diaphorobacter_sp.	0	0	0	0	0	0	0	0	0	0	0	0	0	0	1	0	16	0	0	0	2.83333	0	7	0	0	0	0	1.16667	0	0	0	0	0	0	0	0	0	0	0	2	0	0.333333	k__Bacteria;p__Proteobacteria;c__Gammaproteobacteria;o__Burkholderiales;f__Comamonadaceae;g__Diaphorobacter;s__Diaphorobacter_sp.;
Prevotella_pallens	0	0	0	0	0	0	0	0	0	0	0	0	0	0	0	0	0	0	0	0	0	0	0	0	0	0	0	0	0	0	0	0	0	0	0	0	0	2	0	1	3	1	k__Bacteria;p__Bacteroidota;c__Bacteroidia;o__Bacteroidales;f__Prevotellaceae;g__Prevotella;s__Prevotella_pallens;
Caulobacter_sp.	0	1	0	0	0	0	0.166667	0	0	0	0	0	0	0	0	0	0	0	0	6	1	0	0	0	0	0	4	0.666667	3	1	3	2	1	1	1.83333	0	0	0	0	0	0	0	k__Bacteria;p__Proteobacteria;c__Alphaproteobacteria;o__Caulobacterales;f__Caulobacteraceae;g__Caulobacter;s__Caulobacter_sp.;
Brochothrix_thermosphacta	0	0	0	0	0	0	0	0	0	0	0	0	0	0	0	0	0	0	0	0	0	0	10	0	0	0	0	1.66667	0	0	0	0	0	0	0	0	0	0	0	0	0	0	k__Bacteria;p__Firmicutes;c__Bacilli;o__Lactobacillales;f__Listeriaceae;g__Brochothrix;s__Brochothrix_thermosphacta;
Peptoanaerobacter_stomatis	0	0	0	0	0	0	0	0	0	0	0	0	0	0	0	0	0	0	0	0	0	0	0	0	0	0	0	0	0	0	0	0	0	0	0	0	0	18	0	0	1	3.16667	k__Bacteria;p__Firmicutes;c__Clostridia;o__Peptostreptococcales-Tissierellales;f__Peptostreptococcaceae;g__Peptoanaerobacter;s__Peptoanaerobacter_stomatis;
Prevotella_nanceiensis	0	0	0	0	0	0	0	0	0	0	0	0	0	0	0	0	0	0	0	0	0	0	6	0	0	0	0	1	0	0	0	0	0	0	0	2	3	1	0	0	4	1.66667	k__Bacteria;p__Bacteroidota;c__Bacteroidia;o__Bacteroidales;f__Prevotellaceae;g__Prevotella;s__Prevotella_nanceiensis;
Ruminococcaceae_bacterium	3	3	0	0	10	0	2.66667	10	8	18	13	11	8	11.3333	6	2	4	11	6	6	5.83333	0	0	0	1	0	0	0.166667	1	1	0	2	1	4	1.5	0	0	0	0	0	0	0	k__Bacteria;p__Firmicutes;c__Clostridia;o__Oscillospirales;f__Ruminococcaceae;s__Ruminococcaceae_bacterium;
Neoscardovia_arbecensis	0	0	0	0	0	0	0	0	0	0	0	0	0	0	0	0	0	0	0	0	0	2	2	0	18	0	1	3.83333	0	0	0	0	0	0	0	0	1	1	0	2	1	0.833333	k__Bacteria;p__Actinobacteriota;c__Actinobacteria;o__Bifidobacteriales;f__Bifidobacteriaceae;g__Neoscardovia;s__Neoscardovia_arbecensis;
Alistipes_inops	0	0	0	0	0	0	0	15	0	0	0	0	0	2.5	4	0	8	5	3	8	4.66667	0	0	0	0	0	0	0	0	0	0	0	0	0	0	0	0	0	0	0	0	0	k__Bacteria;p__Bacteroidota;c__Bacteroidia;o__Bacteroidales;f__Rikenellaceae;g__Alistipes;s__Alistipes_inops;
Acinetobacter_towneri	0	0	0	0	0	0	0	0	0	0	0	17	0	2.83333	0	0	2	0	0	0	0.333333	6	6	5	4	0	0	3.5	0	0	0	0	6	0	1	1	0	0	0	1	0	0.333333	k__Bacteria;p__Proteobacteria;c__Gammaproteobacteria;o__Pseudomonadales;f__Moraxellaceae;g__Acinetobacter;s__Acinetobacter_towneri;
Prevotella_pleuritidis	0	0	0	0	0	0	0	0	0	0	0	0	0	0	0	0	0	0	0	0	0	0	0	0	0	0	0	0	0	0	0	0	0	0	0	0	0	17	11	0	0	4.66667	k__Bacteria;p__Bacteroidota;c__Bacteroidia;o__Bacteroidales;f__Prevotellaceae;g__Prevotella;s__Prevotella_pleuritidis;
Parvimonas_micra	0	0	0	0	0	0	0	0	0	0	0	0	0	0	0	0	0	0	0	0	0	0	3	0	0	0	0	0.5	0	0	0	0	0	0	0	0	0	17	0	1	3	3.5	k__Bacteria;p__Firmicutes;c__Clostridia;o__Peptostreptococcales-Tissierellales;f__Peptostreptococcales-Tissierellales;g__Parvimonas;s__Parvimonas_micra;
Klebsiella_pneumoniae	0	0	1	0	0	0	0.166667	1	0	0	0	0	0	0.166667	0	0	1	0	0	1	0.333333	0	5	1	1	0	3	1.66667	0	0	0	2	0	1	0.5	0	0	0	0	0	0	0	k__Bacteria;p__Proteobacteria;c__Gammaproteobacteria;o__Enterobacterales;f__Enterobacteriaceae;g__Klebsiella;s__Klebsiella_pneumoniae;
Paraprevotella_xylaniphila	0	0	0	0	0	0	0	0	0	0	0	0	0	0	0	0	10	0	0	0	1.66667	0	17	0	0	0	0	2.83333	0	0	0	0	0	0	0	0	0	0	0	0	0	0	k__Bacteria;p__Bacteroidota;c__Bacteroidia;o__Bacteroidales;f__Prevotellaceae;g__Paraprevotella;s__Paraprevotella_xylaniphila;
Rhodopseudomonas_palustris	0	0	0	0	0	1	0.166667	0	1	0	2	0	0	0.5	0	0	0	0	0	0	0	1	0	2	0	0	0	0.5	1	0	1	1	0	0	0.5	8	13	16	13	6	10	11	k__Bacteria;p__Proteobacteria;c__Alphaproteobacteria;o__Rhizobiales;f__Xanthobacteraceae;g__Rhodopseudomonas;s__Rhodopseudomonas_palustris;
Ottowia_sp.	0	0	0	0	0	0	0	0	0	0	0	0	0	0	0	0	0	0	0	0	0	0	0	0	0	0	0	0	0	0	0	0	0	0	0	9	0	4	3	0	1	2.83333	k__Bacteria;p__Proteobacteria;c__Gammaproteobacteria;o__Burkholderiales;f__Comamonadaceae;g__Comamonas;s__Ottowia_sp.;
Prevotella_saccharolytica	0	0	0	0	0	0	0	0	0	0	0	0	0	0	0	0	0	0	0	0	0	0	0	0	0	0	0	0	0	0	0	0	0	0	0	0	0	2	0	0	6	1.33333	k__Bacteria;p__Bacteroidota;c__Bacteroidia;o__Bacteroidales;f__Prevotellaceae;g__Prevotella;s__Prevotella_saccharolytica;
Lactobacillus_plantarum	0	0	0	0	0	0	0	0	0	0	0	0	0	0	0	0	0	0	0	0	0	0	0	0	0	0	2	0.333333	2	0	2	0	1	1	1	3	9	6	8	12	6	7.33333	k__Bacteria;p__Firmicutes;c__Bacilli;o__Lactobacillales;f__Lactobacillaceae;g__Lactobacillus;s__Lactobacillus_plantarum;
Anaerofustis_sp.	9	0	3	2	4	1	3.16667	5	9	4	14	3	4	6.5	5	3	0	5	11	4	4.66667	3	0	0	0	0	1	0.666667	0	0	1	0	0	1	0.333333	0	2	3	3	2	1	1.83333	k__Bacteria;p__Firmicutes;c__Clostridia;o__Eubacteriales;f__Anaerofustaceae;g__Anaerofustis;s__Anaerofustis_sp.;
Anaerotruncus_sp.	11	5	1	4	4	0	4.16667	7	4	8	5	6	9	6.5	10	3	7	14	6	4	7.33333	0	0	0	0	4	1	0.833333	1	0	4	0	0	2	1.16667	0	0	0	0	0	0	0	k__Bacteria;p__Firmicutes;c__Clostridia;o__Oscillospirales;f__Ruminococcaceae;g__Anaerotruncus;s__Anaerotruncus_sp.;
Gardnerella_vaginalis	2	0	0	0	0	0	0.333333	0	0	0	0	0	0	0	0	0	0	0	1	0	0.166667	0	0	0	0	0	0	0	2	1	0	1	1	0	0.833333	0	0	0	0	0	0	0	k__Bacteria;p__Actinobacteriota;c__Actinobacteria;o__Bifidobacteriales;f__Bifidobacteriaceae;g__Gardnerella;s__Gardnerella_vaginalis;
Neisseria_bacilliformis	0	0	0	0	0	0	0	0	0	0	0	0	0	0	0	0	0	0	0	0	0	0	0	0	0	0	0	0	0	0	0	0	0	0	0	0	0	0	14	0	0	2.33333	k__Bacteria;p__Proteobacteria;c__Gammaproteobacteria;o__Burkholderiales;f__Neisseriaceae;g__Neisseria;s__Neisseria_bacilliformis;
Dietzia_sp.	2	0	2	0	0	0	0.666667	0	0	0	0	2	0	0.333333	0	0	0	0	0	0	0	3	0	0	4	0	1	1.33333	3	0	0	3	2	0	1.33333	4	5	1	0	3	7	3.33333	k__Bacteria;p__Actinobacteriota;c__Actinobacteria;o__Corynebacteriales;f__Dietziaceae;g__Dietzia;s__Dietzia_sp.;
Lactobacillus_parabrevis	0	0	0	0	0	0	0	0	0	0	0	0	0	0	1	0	0	0	0	0	0.166667	0	0	0	14	1	1	2.66667	3	0	1	1	0	0	0.833333	2	1	7	1	2	6	3.16667	k__Bacteria;p__Firmicutes;c__Bacilli;o__Lactobacillales;f__Lactobacillaceae;g__Lactobacillus;s__Lactobacillus_parabrevis;
Fusobacterium_mortiferum	0	0	0	0	0	0	0	0	0	0	0	0	0	0	0	0	3	0	0	0	0.5	0	0	0	0	0	0	0	0	0	0	0	0	0	0	0	0	0	0	0	0	0	k__Bacteria;p__Fusobacteriota;c__Fusobacteriia;o__Fusobacteriales;f__Fusobacteriaceae;g__Fusobacterium;s__Fusobacterium_mortiferum;
Proteus_mirabilis	0	0	0	0	0	0	0	0	0	0	0	0	0	0	0	0	0	0	0	0	0	0	9	0	0	0	0	1.5	0	0	0	0	0	0	0	0	0	0	0	0	0	0	k__Bacteria;p__Proteobacteria;c__Gammaproteobacteria;o__Enterobacterales;f__Morganellaceae;g__Proteus;s__Proteus_mirabilis;
Neisseria_sp.	0	0	0	0	0	0	0	0	0	0	0	0	0	0	0	0	5	0	0	0	0.833333	0	8	0	0	0	0	1.33333	0	0	0	0	0	0	0	0	0	0	0	0	0	0	k__Bacteria;p__Proteobacteria;c__Gammaproteobacteria;o__Burkholderiales;f__Neisseriaceae;g__Uruburuella;s__Neisseria_sp.;
Porphyromonas_gingivalis	0	0	0	0	0	0	0	0	0	0	0	0	0	0	0	0	0	0	0	0	0	0	0	0	0	0	0	0	0	0	0	0	0	0	0	0	0	0	0	0	0	0	k__Bacteria;p__Bacteroidota;c__Bacteroidia;o__Bacteroidales;f__Porphyromonadaceae;g__Porphyromonas;s__Porphyromonas_gingivalis;
Ihubacter_massiliensis	11	3	2	12	3	11	7	11	9	5	12	7	10	9	6	9	2	8	5	5	5.83333	2	3	0	0	3	2	1.66667	1	1	4	5	0	5	2.66667	0	0	0	0	0	0	0	k__Bacteria;p__Firmicutes;c__Clostridia;o__Peptostreptococcales-Tissierellales;f__Anaerovoracaceae;g__Eubacterium_nodatum_group;s__Ihubacter_massiliensis;
iron-reducing_bacterium	1	0	0	1	0	1	0.5	10	4	8	5	1	12	6.66667	6	3	2	0	1	1	2.16667	0	0	0	0	0	0	0	1	0	2	0	0	1	0.666667	0	0	0	0	0	0	0	k__Bacteria;p__Firmicutes;c__Clostridia;o__Christensenellales;f__Christensenellaceae;g__Christensenellaceae_R-7_group;s__iron-reducing_bacterium;
Megamonas_hypermegale	11	1	4	7	6	3	5.33333	1	6	1	0	1	0	1.5	0	0	0	0	2	0	0.333333	2	0	2	0	3	0	1.16667	2	0	0	0	0	0	0.333333	0	0	0	0	0	0	0	k__Bacteria;p__Firmicutes;c__Negativicutes;o__Veillonellales-Selenomonadales;f__Selenomonadaceae;g__Megamonas;s__Megamonas_hypermegale;
Ruminococcus_flavefaciens	0	0	0	0	0	0	0	0	0	0	0	0	0	0	0	0	0	0	0	0	0	0	0	0	6	0	0	1	0	0	0	0	0	0	0	0	12	0	0	0	0	2	k__Bacteria;p__Firmicutes;c__Clostridia;o__Oscillospirales;f__Ruminococcaceae;g__Ruminococcus;s__Ruminococcus_flavefaciens;
Ruminococcaceae_bacterium	0	2	0	1	0	0	0.5	2	1	1	4	1	0	1.5	3	3	0	0	2	0	1.33333	0	0	0	0	0	0	0	0	0	0	0	0	0	0	3	1	4	2	2	0	2	k__Bacteria;p__Firmicutes;c__Clostridia;o__Oscillospirales;f__Ruminococcaceae;g__Candidatus_Soleaferrea;s__Ruminococcaceae_bacterium;
Stenotrophomonas_acidaminiphila	0	0	0	0	0	0	0	0	0	0	0	0	0	0	0	0	11	0	0	0	1.83333	0	3	0	0	0	0	0.5	0	0	0	0	0	0	0	0	0	0	0	2	0	0.333333	k__Bacteria;p__Proteobacteria;c__Gammaproteobacteria;o__Xanthomonadales;f__Xanthomonadaceae;g__Stenotrophomonas;s__Stenotrophomonas_acidaminiphila;
Ochrobactrum_intermedium	0	0	0	0	0	0	0	0	0	0	0	0	0	0	0	0	11	0	0	0	1.83333	0	0	0	0	1	0	0.166667	0	0	0	0	0	2	0.333333	0	0	0	0	0	3	0.5	k__Bacteria;p__Proteobacteria;c__Alphaproteobacteria;o__Rhizobiales;f__Rhizobiaceae;g__Ochrobactrum;s__Ochrobactrum_intermedium;
Prevotella_denticola	0	0	0	0	0	0	0	0	0	0	0	0	0	0	0	0	0	0	0	0	0	0	0	0	0	0	0	0	0	0	0	0	0	0	0	0	0	2	4	0	0	1	k__Bacteria;p__Bacteroidota;c__Bacteroidia;o__Bacteroidales;f__Prevotellaceae;g__Prevotella;s__Prevotella_denticola;
Providencia_stuartii	0	0	0	0	0	0	0	0	0	0	0	0	0	0	0	0	0	0	0	0	0	0	11	0	2	0	0	2.16667	3	2	0	0	0	0	0.833333	0	0	0	0	2	0	0.333333	k__Bacteria;p__Proteobacteria;c__Gammaproteobacteria;o__Enterobacterales;f__Morganellaceae;g__Providencia;s__Providencia_stuartii;
Victivallis_vadensis	1	2	0	1	2	11	2.83333	1	0	0	1	1	0	0.5	0	0	0	0	0	1	0.166667	0	0	0	0	0	0	0	0	0	0	0	0	0	0	0	0	0	0	0	0	0	k__Bacteria;p__Verrucomicrobiota;c__Lentisphaeria;o__Victivallales;f__Victivallaceae;g__Victivallis;s__Victivallis_vadensis;
Leptotrichia_sp.	0	0	0	0	0	0	0	0	0	0	0	0	0	0	0	0	0	0	0	0	0	0	0	0	0	0	0	0	0	0	0	0	0	0	0	0	0	11	1	0	0	2	k__Bacteria;p__Fusobacteriota;c__Fusobacteriia;o__Fusobacteriales;f__Leptotrichiaceae;g__Leptotrichia;s__Leptotrichia_sp.;
bacterium_enrichment	0	0	0	11	1	0	2	0	0	0	0	0	0	0	0	0	0	0	1	0	0.166667	0	0	0	0	0	0	0	0	0	0	0	0	0	0	0	0	0	0	0	0	0	k__Bacteria;p__Verrucomicrobiota;c__Verrucomicrobiae;o__Pedosphaerales;f__Pedosphaeraceae;g__DEV114;s__bacterium_enrichment;
Comamonas_aquatica	0	0	0	0	0	0	0	0	0	0	0	0	0	0	0	0	0	0	0	0	0	0	0	0	4	1	0	0.833333	0	0	0	0	0	0	0	1	2	0	0	0	0	0.5	k__Bacteria;p__Proteobacteria;c__Gammaproteobacteria;o__Burkholderiales;f__Comamonadaceae;g__Comamonas;s__Comamonas_aquatica;
Lachnospiraceae_bacterium	0	0	0	0	0	0	0	0	0	0	0	0	0	0	0	0	1	0	0	0	0.166667	0	3	0	0	0	0	0.5	0	0	0	0	0	0	0	0	3	0	0	0	11	2.33333	k__Bacteria;p__Firmicutes;c__Clostridia;o__Lachnospirales;f__Lachnospiraceae;g__Blautia;s__Lachnospiraceae_bacterium;
Tannerella_forsythia	0	0	0	0	0	0	0	0	0	0	0	0	0	0	0	0	0	0	0	0	0	0	0	0	0	0	0	0	0	0	0	0	0	0	0	0	0	10	0	0	0	1.66667	k__Bacteria;p__Bacteroidota;c__Bacteroidia;o__Bacteroidales;f__Tannerellaceae;g__Tannerella;s__Tannerella_forsythia;
Prevotella_sp.	0	0	0	0	0	0	0	0	0	0	0	0	0	0	0	0	0	0	0	0	0	0	0	0	0	0	0	0	0	0	0	0	0	0	0	0	0	1	1	0	10	2	k__Bacteria;p__Bacteroidota;c__Bacteroidia;o__Bacteroidales;f__Prevotellaceae;g__Prevotella;s__Prevotella_sp.;
Eubacterium_brachy	0	0	0	0	0	0	0	0	0	0	0	0	0	0	0	0	0	0	0	0	0	0	0	0	0	0	0	0	0	0	0	0	0	0	0	0	0	10	0	0	1	1.83333	k__Bacteria;p__Firmicutes;c__Clostridia;o__Peptostreptococcales-Tissierellales;f__Anaerovoracaceae;g__Eubacterium_brachy_group;s__Eubacterium_brachy;
Treponema_sp.	0	0	0	0	0	0	0	0	0	0	0	0	0	0	0	0	0	0	0	0	0	0	0	0	0	0	0	0	0	0	0	0	0	0	0	0	0	10	0	0	6	2.66667	k__Bacteria;p__Spirochaetota;c__Spirochaetia;o__Spirochaetales;f__Spirochaetaceae;g__Treponema;s__Treponema_sp.;
Porphyromonas-like_sp.	0	0	0	0	0	0	0	0	0	0	0	0	0	0	0	0	0	0	0	0	0	0	0	0	0	0	0	0	0	0	0	0	0	0	0	0	0	4	0	0	0	0.666667	k__Bacteria;p__Bacteroidota;c__Bacteroidia;o__Bacteroidales;f__Rikenellaceae;g__Rikenellaceae_RC9_gut_group;s__Porphyromonas-like_sp.;
Ruminococcus_sp.	0	1	3	0	3	4	1.83333	2	0	5	3	0	3	2.16667	6	8	0	3	9	5	5.16667	1	0	0	0	0	1	0.333333	1	0	0	1	0	0	0.333333	0	0	0	0	0	0	0	k__Bacteria;p__Firmicutes;c__Clostridia;o__Oscillospirales;f__Ruminococcaceae;g__Angelakisella;s__Ruminococcus_sp.;
SR1_bacterium	0	0	0	0	0	0	0	0	0	0	0	0	0	0	0	0	0	0	0	0	0	0	0	0	0	0	0	0	0	0	0	0	0	0	0	5	0	0	0	0	0	0.833333	k__Bacteria;p__Patescibacteria;c__Gracilibacteria;o__Absconditabacteriales_(SR1);f__Absconditabacteriales_(SR1);g__Absconditabacteriales_(SR1);s__SR1_bacterium;
Veillonellaceae_bacterium	0	0	0	0	0	0	0	0	0	0	0	0	0	0	0	0	0	0	0	0	0	0	0	0	0	0	0	0	0	0	0	0	0	0	0	0	0	9	0	0	0	1.5	k__Bacteria;p__Firmicutes;c__Negativicutes;o__Veillonellales-Selenomonadales;f__Selenomonadaceae;g__Selenomonas;s__Veillonellaceae_bacterium;
Arthrobacter_sp.	0	0	0	0	0	0	0	0	3	0	0	0	0	0.5	2	0	0	0	0	0	0.333333	0	2	0	0	1	1	0.666667	3	0	2	5	0	1	1.83333	9	2	5	5	1	6	4.66667	k__Bacteria;p__Actinobacteriota;c__Actinobacteria;o__Micrococcales;f__Micrococcaceae;g__Glutamicibacter;s__Arthrobacter_sp.;
Barnesiella_intestinihominis	8	3	0	1	3	1	2.66667	0	6	1	7	8	3	4.16667	6	3	0	7	4	0	3.33333	0	0	0	2	0	0	0.333333	0	0	0	1	0	0	0.166667	0	0	0	0	0	0	0	k__Bacteria;p__Bacteroidota;c__Bacteroidia;o__Bacteroidales;f__Barnesiellaceae;g__Barnesiella;s__Barnesiella_intestinihominis;
Oribacterium_asaccharolyticum	0	0	0	0	0	0	0	1	0	0	0	0	0	0.166667	0	0	0	0	0	0	0	0	0	0	0	0	0	0	0	0	0	0	0	0	0	0	0	5	0	1	0	1	k__Bacteria;p__Firmicutes;c__Clostridia;o__Lachnospirales;f__Lachnospiraceae;g__Oribacterium;s__Oribacterium_asaccharolyticum;
Desulfovibrio_desulfuricans	0	0	0	0	0	1	0.166667	1	8	2	7	5	2	4.16667	0	0	0	0	0	0	0	0	0	0	0	0	0	0	0	9	0	0	1	0	1.66667	0	0	0	0	0	0	0	k__Bacteria;p__Desulfobacterota;c__Desulfovibrionia;o__Desulfovibrionales;f__Desulfovibrionaceae;g__Desulfovibrio;s__Desulfovibrio_desulfuricans;
Treponema_socranskii	0	0	0	0	0	0	0	0	0	0	0	0	0	0	0	0	0	0	0	0	0	0	0	0	0	0	0	0	0	0	0	0	0	0	0	3	0	9	1	0	2	2.5	k__Bacteria;p__Spirochaetota;c__Spirochaetia;o__Spirochaetales;f__Spirochaetaceae;g__Treponema;s__Treponema_socranskii;
Lactobacillus_pontis	3	1	7	2	2	4	3.16667	1	2	3	2	2	1	1.83333	0	0	0	0	0	2	0.333333	2	3	6	7	2	8	4.66667	0	0	2	1	1	0	0.666667	0	1	0	0	1	0	0.333333	k__Bacteria;p__Firmicutes;c__Bacilli;o__Lactobacillales;f__Lactobacillaceae;g__Lactobacillus;s__Lactobacillus_pontis;
Morganella_morganii	0	0	0	0	0	0	0	0	0	0	0	0	0	0	0	0	0	0	0	0	0	0	2	0	0	0	0	0.333333	0	0	0	0	0	0	0	0	0	0	0	0	0	0	k__Bacteria;p__Proteobacteria;c__Gammaproteobacteria;o__Enterobacterales;f__Morganellaceae;g__Morganella;s__Morganella_morganii;
Lactobacillus_iners	0	0	0	0	0	0	0	0	0	0	0	0	0	0	0	0	0	0	0	0	0	0	0	0	8	0	0	1.33333	0	0	0	0	0	0	0	0	0	0	0	0	0	0	k__Bacteria;p__Firmicutes;c__Bacilli;o__Lactobacillales;f__Lactobacillaceae;g__Lactobacillus;s__Lactobacillus_iners;
Kribbella_sp.	0	0	0	0	0	0	0	0	0	0	0	0	0	0	0	0	0	0	0	0	0	1	0	0	0	3	0	0.666667	0	2	3	1	1	0	1.16667	0	0	0	0	0	0	0	k__Bacteria;p__Actinobacteriota;c__Actinobacteria;o__Propionibacteriales;f__Nocardioidaceae;g__Kribbella;s__Kribbella_sp.;
Acutalibacter_muris	0	0	0	0	0	0	0	0	0	0	0	0	0	0	0	0	0	0	0	0	0	0	0	0	0	0	0	0	1	0	0	0	0	0	0.166667	1	1	0	0	3	4	1.5	k__Bacteria;p__Firmicutes;c__Clostridia;o__Oscillospirales;f__Ruminococcaceae;g__Incertae_Sedis;s__Acutalibacter_muris;
Rodentibacter_heylii	0	0	0	0	0	0	0	0	0	0	0	0	0	0	0	0	0	0	0	0	0	0	0	0	0	0	0	0	0	0	0	0	0	0	0	2	0	0	0	0	0	0.333333	k__Bacteria;p__Proteobacteria;c__Gammaproteobacteria;o__Pasteurellales;f__Pasteurellaceae;g__Rodentibacter;s__Rodentibacter_heylii;
Mitsuokella_sp.	0	0	0	0	0	0	0	0	0	0	0	0	0	0	0	0	0	0	0	0	0	0	0	0	0	0	0	0	0	0	0	0	0	0	0	0	0	7	0	0	0	1.16667	k__Bacteria;p__Firmicutes;c__Negativicutes;o__Veillonellales-Selenomonadales;f__Selenomonadaceae;s__Mitsuokella_sp.;
Plantibacter_sp.	0	0	0	0	1	0	0.166667	1	0	0	2	0	0	0.5	0	0	1	0	3	1	0.833333	0	0	0	0	1	2	0.5	2	1	0	0	3	7	2.16667	2	3	1	0	0	0	1	k__Bacteria;p__Actinobacteriota;c__Actinobacteria;o__Micrococcales;f__Microbacteriaceae;g__Plantibacter;s__Plantibacter_sp.;
Oxalobacter_formigenes	0	0	1	1	0	1	0.5	0	0	1	0	2	1	0.666667	0	0	4	0	0	0	0.666667	0	7	0	0	0	0	1.16667	0	0	0	0	0	0	0	0	0	0	0	0	0	0	k__Bacteria;p__Proteobacteria;c__Gammaproteobacteria;o__Burkholderiales;f__Oxalobacteraceae;g__Oxalobacter;s__Oxalobacter_formigenes;
Cardiobacterium_valvarum	0	0	0	0	0	0	0	0	0	0	0	0	0	0	0	0	0	0	0	0	0	0	0	0	0	0	0	0	0	0	0	0	0	0	0	0	0	0	7	0	2	1.5	k__Bacteria;p__Proteobacteria;c__Gammaproteobacteria;o__Cardiobacteriales;f__Cardiobacteriaceae;g__Cardiobacterium;s__Cardiobacterium_valvarum;
Clostridioides_mangenotii	0	0	0	0	0	0	0	1	0	0	0	7	0	1.33333	0	0	0	0	0	0	0	2	0	1	0	1	0	0.666667	0	0	0	0	2	1	0.5	3	0	0	3	0	0	1	k__Bacteria;p__Firmicutes;c__Clostridia;o__Peptostreptococcales-Tissierellales;f__Peptostreptococcaceae;g__Clostridioides;s__Clostridioides_mangenotii;
Megasphaera_micronuciformis	0	0	0	0	0	0	0	0	0	0	0	0	0	0	0	0	0	0	0	0	0	0	0	0	0	0	0	0	0	0	0	0	0	0	0	1	0	0	0	7	2	1.66667	k__Bacteria;p__Firmicutes;c__Negativicutes;o__Veillonellales-Selenomonadales;f__Veillonellaceae;g__Megasphaera;s__Megasphaera_micronuciformis;
Bacillus_thermolactis	0	0	0	0	0	0	0	0	0	0	0	0	0	0	0	0	0	0	0	0	0	0	0	0	0	0	0	0	0	0	0	0	0	0	0	0	2	1	0	1	0	0.666667	k__Bacteria;p__Firmicutes;c__Bacilli;o__Bacillales;f__Bacillaceae;g__Bacillus;s__Bacillus_thermolactis;
Actinomyces_dentalis	0	0	0	0	0	0	0	0	0	0	0	0	0	0	0	0	0	0	0	0	0	0	0	0	0	0	0	0	0	0	0	0	0	0	0	0	0	1	7	0	0	1.33333	k__Bacteria;p__Actinobacteriota;c__Actinobacteria;o__Actinomycetales;f__Actinomycetaceae;g__Actinomyces;s__Actinomyces_dentalis;
Prevotella_baroniae	0	0	0	0	0	0	0	0	0	0	0	0	0	0	0	0	0	0	0	0	0	0	0	0	0	0	0	0	0	0	0	0	0	0	0	0	0	1	0	0	0	0.166667	k__Bacteria;p__Bacteroidota;c__Bacteroidia;o__Bacteroidales;f__Prevotellaceae;g__Prevotella;s__Prevotella_baroniae;
Pediococcus_pentosaceus	0	0	0	0	1	0	0.166667	0	3	0	0	0	0	0.5	1	1	0	0	0	1	0.5	0	1	0	1	0	2	0.666667	1	0	3	2	0	1	1.16667	6	1	0	3	3	1	2.33333	k__Bacteria;p__Firmicutes;c__Bacilli;o__Lactobacillales;f__Lactobacillaceae;g__Pediococcus;s__Pediococcus_pentosaceus;
Phocaeicola_abscessus	0	0	0	0	0	0	0	0	0	0	0	0	0	0	0	0	0	0	0	0	0	0	0	0	0	0	0	0	0	0	0	0	0	0	0	1	0	6	0	0	0	1.16667	k__Bacteria;p__Bacteroidota;c__Bacteroidia;o__Bacteroidales;f__Bacteroidales_Incertae_Sedis;g__Phocaeicola;s__Phocaeicola_abscessus;
Clostridium_leptum	0	0	0	0	0	0	0	0	0	0	0	0	0	0	0	0	0	0	0	0	0	0	0	0	0	0	0	0	0	0	0	0	0	0	0	0	1	0	0	0	6	1.16667	k__Bacteria;p__Firmicutes;c__Clostridia;o__Oscillospirales;f__Ruminococcaceae;s__Clostridium_leptum;
Solobacterium_moorei	0	0	0	0	0	0	0	0	0	0	0	0	0	0	0	0	0	0	0	0	0	0	0	0	0	0	0	0	0	0	0	0	0	0	0	0	0	5	0	0	0	0.833333	k__Bacteria;p__Firmicutes;c__Bacilli;o__Erysipelotrichales;f__Erysipelotrichaceae;g__Solobacterium;s__Solobacterium_moorei;
bacterium_YE57	2	3	1	0	0	2	1.33333	2	1	2	0	4	6	2.5	3	1	2	2	3	4	2.5	0	3	0	3	0	0	1	0	0	0	0	1	5	1	0	0	0	0	0	0	0	k__Bacteria;p__Firmicutes;c__Clostridia;o__Christensenellales;f__Christensenellaceae;g__Christensenellaceae_R-7_group;s__bacterium_YE57;
Lactobacillus_curvatus	0	0	0	0	0	0	0	0	0	0	1	0	1	0.333333	0	0	0	0	0	1	0.166667	0	0	0	0	0	0	0	0	0	0	0	2	0	0.333333	2	3	2	2	1	0	1.66667	k__Bacteria;p__Firmicutes;c__Bacilli;o__Lactobacillales;f__Lactobacillaceae;g__Lactobacillus;s__Lactobacillus_curvatus;
Cicer_arietinum	0	0	0	0	0	0	0	0	0	0	0	0	0	0	0	0	0	0	0	0	0	0	0	0	0	0	0	0	0	0	0	0	0	0	0	0	0	0	3	6	0	1.5	k__Bacteria;p__Cyanobacteria;c__Cyanobacteriia;o__Chloroplast;f__Chloroplast;g__Chloroplast;s__Cicer_arietinum;
Schwartzia_sp.	0	0	0	0	0	0	0	0	0	0	0	0	0	0	0	0	0	0	0	0	0	0	0	0	0	0	0	0	0	0	0	0	0	0	0	0	0	6	0	1	0	1.16667	k__Bacteria;p__Firmicutes;c__Negativicutes;o__Veillonellales-Selenomonadales;f__Selenomonadaceae;g__Selenomonas;s__Schwartzia_sp.;
Capnocytophaga_sp.	0	0	0	0	0	0	0	0	0	0	0	0	0	0	0	0	0	0	0	0	0	0	0	0	0	0	0	0	0	0	0	0	0	0	0	0	3	0	0	2	0	0.833333	k__Bacteria;p__Bacteroidota;c__Bacteroidia;o__Flavobacteriales;f__Flavobacteriaceae;g__Capnocytophaga;s__Capnocytophaga_sp.;
Arcobacter_cryaerophilus	0	0	0	0	0	0	0	0	0	0	0	0	0	0	0	0	6	0	0	0	1	0	0	0	0	0	0	0	0	0	0	0	0	0	0	0	0	0	0	0	0	0	k__Bacteria;p__Campilobacterota;c__Campylobacteria;o__Campylobacterales;f__Arcobacteraceae;g__Arcobacter;s__Arcobacter_cryaerophilus;
Alloprevotella_rava	0	0	0	0	0	0	0	0	0	0	0	0	0	0	0	0	0	0	0	0	0	0	0	0	0	0	0	0	0	0	0	0	0	0	0	0	0	6	0	0	0	1	k__Bacteria;p__Bacteroidota;c__Bacteroidia;o__Bacteroidales;f__Prevotellaceae;g__Alloprevotella;s__Alloprevotella_rava;
Shewanella_sp.	0	0	0	0	0	0	0	0	0	0	0	0	0	0	0	0	5	0	0	0	0.833333	0	2	0	0	0	0	0.333333	0	0	0	0	0	0	0	0	0	0	0	0	0	0	k__Bacteria;p__Proteobacteria;c__Gammaproteobacteria;o__Alteromonadales;f__Shewanellaceae;g__Shewanella;s__Shewanella_sp.;
Bosea_sp.	0	0	0	0	0	0	0	0	0	0	0	0	0	0	0	0	4	0	0	0	0.666667	0	0	0	0	0	0	0	0	0	0	0	0	0	0	1	0	1	0	0	0	0.333333	k__Bacteria;p__Proteobacteria;c__Alphaproteobacteria;o__Rhizobiales;f__Beijerinckiaceae;g__Bosea;s__Bosea_sp.;
Tessaracoccus_flavus	0	0	0	0	0	0	0	1	0	0	0	0	0	0.166667	0	0	0	0	0	0	0	0	0	0	0	0	0	0	0	0	0	0	0	0	0	0	1	2	2	1	1	1.16667	k__Bacteria;p__Actinobacteriota;c__Actinobacteria;o__Propionibacteriales;f__Propionibacteriaceae;g__Tessaracoccus;s__Tessaracoccus_flavus;
Alkalibaculum_bacchi	0	0	0	0	0	0	0	0	0	0	0	5	0	0.833333	0	0	0	0	0	0	0	0	0	0	0	0	0	0	0	0	0	0	0	0	0	0	0	0	0	0	0	0	k__Bacteria;p__Firmicutes;c__Clostridia;o__Eubacteriales;f__Eubacteriales;g__Alkalibaculum;s__Alkalibaculum_bacchi;
Lactobacillus_dextrinicus	0	0	0	0	1	0	0.166667	0	1	0	0	0	0	0.166667	0	0	0	0	0	0	0	2	2	0	2	0	2	1.33333	0	3	2	0	0	1	1	2	5	1	0	3	3	2.33333	k__Bacteria;p__Firmicutes;c__Bacilli;o__Lactobacillales;f__Lactobacillaceae;g__Lactobacillus;s__Lactobacillus_dextrinicus;
Clostridium_sp.	0	0	0	0	0	0	0	0	0	0	0	0	0	0	0	0	0	0	0	0	0	0	0	0	0	0	0	0	0	0	0	0	0	0	0	0	1	3	0	0	3	1.16667	k__Bacteria;p__Firmicutes;c__Clostridia;o__Clostridiales;f__Clostridiaceae;g__Clostridium_sensu_stricto_11;s__Clostridium_sp.;
Candidatus_Saccharibacteria	0	0	0	0	0	0	0	0	0	0	0	0	0	0	0	0	0	0	0	0	0	0	0	0	0	0	0	0	0	0	0	0	0	0	0	0	0	4	0	0	0	0.666667	k__Bacteria;p__Patescibacteria;c__Saccharimonadia;o__Saccharimonadales;f__Saccharimonadales;g__Saccharimonadales;s__Candidatus_Saccharibacteria;
Clostridium_gasigenes	0	0	0	0	0	0	0	0	0	0	0	0	0	0	0	0	0	0	0	0	0	0	4	0	0	0	0	0.666667	0	0	0	0	0	0	0	0	0	0	0	0	0	0	k__Bacteria;p__Firmicutes;c__Clostridia;o__Clostridiales;f__Clostridiaceae;g__Clostridium_sensu_stricto_1;s__Clostridium_gasigenes;
Bacteroidetes_bacterium	0	0	0	0	0	0	0	0	0	0	0	0	0	0	0	0	0	0	0	0	0	0	2	0	0	0	0	0.333333	0	0	0	0	0	0	0	0	0	0	0	0	0	0	k__Bacteria;p__Bacteroidota;c__Bacteroidia;o__Sphingobacteriales;f__AKYH767;g__AKYH767;s__Bacteroidetes_bacterium;
Lachnospiraceae_oral	0	0	0	0	0	0	0	0	0	0	0	0	0	0	0	0	0	0	0	0	0	0	0	0	0	0	0	0	0	0	0	0	0	0	0	0	0	0	4	0	0	0.666667	k__Bacteria;p__Firmicutes;c__Clostridia;o__Lachnospirales;f__Lachnospiraceae;g__Oribacterium;s__Lachnospiraceae_oral;
Clostridiaceae_bacterium	0	0	0	0	0	0	0	0	0	0	0	4	0	0.666667	0	0	0	0	0	0	0	4	0	1	1	0	0	1	0	0	0	0	1	0	0.166667	0	0	0	0	0	0	0	k__Bacteria;p__Firmicutes;c__Clostridia;o__Oscillospirales;f__Ruminococcaceae;g__Candidatus_Soleaferrea;s__Clostridiaceae_bacterium;
Gordonibacter_pamelaeae	2	0	0	0	1	0	0.5	1	0	0	4	4	0	1.5	2	0	1	0	0	1	0.666667	0	0	0	0	0	0	0	2	0	0	0	0	0	0.333333	0	0	0	0	0	0	0	k__Bacteria;p__Actinobacteriota;c__Coriobacteriia;o__Coriobacteriales;f__Eggerthellaceae;g__Gordonibacter;s__Gordonibacter_pamelaeae;
Peptostreptococcaceae_bacterium	3	0	1	0	0	0	0.666667	0	0	0	0	0	0	0	1	0	0	3	1	0	0.833333	0	1	4	0	2	3	1.66667	0	2	1	1	0	1	0.833333	0	0	0	0	1	1	0.333333	k__Bacteria;p__Firmicutes;c__Clostridia;o__Peptostreptococcales-Tissierellales;f__Peptostreptococcales-Tissierellales;g__Gallicola;s__Peptostreptococcaceae_bacterium;
Chryseobacterium_hominis	0	0	2	0	0	0	0.333333	0	0	0	0	0	0	0	0	0	0	0	0	0	0	1	0	0	0	0	0	0.166667	0	0	0	0	0	1	0.166667	0	0	0	0	1	1	0.333333	k__Bacteria;p__Bacteroidota;c__Bacteroidia;o__Flavobacteriales;f__Weeksellaceae;g__Chryseobacterium;s__Chryseobacterium_hominis;
Paenibacillus_montaniterrae	0	0	0	0	0	0	0	0	0	0	0	0	0	0	0	0	2	0	0	0	0.333333	0	1	0	0	0	0	0.166667	0	0	0	0	0	0	0	0	0	0	0	0	0	0	k__Bacteria;p__Firmicutes;c__Bacilli;o__Paenibacillales;f__Paenibacillaceae;g__Paenibacillus;s__Paenibacillus_montaniterrae;
Methanomethylovorans_hollandica	0	0	0	0	0	0	0	0	0	0	0	0	0	0	0	0	4	0	0	0	0.666667	0	0	0	0	0	0	0	0	0	0	0	0	0	0	0	0	0	0	0	0	0	k__Archaea;p__Halobacterota;c__Methanosarcinia;o__Methanosarciniales;f__Methanosarcinaceae;g__Methanomethylovorans;s__Methanomethylovorans_hollandica;
Oceanobacillus_caeni	0	0	0	0	0	0	0	0	0	0	1	0	0	0.166667	0	0	0	1	0	0	0.166667	0	0	1	0	0	1	0.333333	0	4	0	0	0	1	0.833333	3	1	2	3	0	1	1.66667	k__Bacteria;p__Firmicutes;c__Bacilli;o__Bacillales;f__Bacillaceae;g__Oceanobacillus;s__Oceanobacillus_caeni;
Collinsella_tanakaei	0	0	0	0	0	0	0	0	0	0	0	0	0	0	0	0	0	0	0	0	0	0	0	0	0	0	0	0	0	0	0	0	0	0	0	0	0	0	0	0	0	0	k__Bacteria;p__Actinobacteriota;c__Coriobacteriia;o__Coriobacteriales;f__Coriobacteriaceae;g__Collinsella;s__Collinsella_tanakaei;
Dialister_sp.	0	0	0	0	0	0	0	0	0	0	0	0	0	0	0	0	0	0	0	0	0	0	3	0	0	0	0	0.5	0	0	0	0	0	0	0	0	0	0	0	0	0	0	k__Bacteria;p__Firmicutes;c__Negativicutes;o__Veillonellales-Selenomonadales;f__Veillonellaceae;g__Dialister;s__Dialister_sp.;
Bacteriovorax_sp.	0	0	0	0	0	0	0	0	0	0	0	0	0	0	0	0	0	0	0	0	0	0	0	0	0	0	0	0	0	0	0	0	0	0	0	0	0	0	0	0	0	0	k__Bacteria;p__Bdellovibrionota;c__Bdellovibrionia;o__Bacteriovoracales;f__Bacteriovoracaceae;g__Bacteriovorax;s__Bacteriovorax_sp.;
Sphaerochaeta_globosa	0	0	0	0	0	0	0	0	0	0	0	0	0	0	0	0	3	0	0	0	0.5	0	0	0	0	0	0	0	0	0	0	0	0	0	0	0	0	0	0	0	0	0	k__Bacteria;p__Spirochaetota;c__Spirochaetia;o__Spirochaetales;f__Spirochaetaceae;g__Sphaerochaeta;s__Sphaerochaeta_globosa;
Gottschalkia_acidurici	0	0	0	1	0	0	0.166667	0	0	0	0	0	0	0	0	0	0	0	0	0	0	0	0	0	3	0	0	0.5	0	0	0	0	0	0	0	0	0	0	0	0	0	0	k__Bacteria;p__Firmicutes;c__Clostridia;o__Peptostreptococcales-Tissierellales;f__Peptostreptococcales-Tissierellales;g__Gottschalkia;s__Gottschalkia_acidurici;
Thermomonas_koreensis	0	0	0	0	0	0	0	0	0	0	0	0	0	0	0	0	0	0	0	0	0	0	2	0	0	0	0	0.333333	0	0	0	0	0	0	0	0	0	0	0	0	0	0	k__Bacteria;p__Proteobacteria;c__Gammaproteobacteria;o__Xanthomonadales;f__Xanthomonadaceae;g__Thermomonas;s__Thermomonas_koreensis;
Tepidimicrobium_sp.	0	0	0	0	0	0	0	0	0	0	0	0	0	0	0	0	0	0	0	0	0	0	0	0	0	0	0	0	0	0	0	0	0	0	0	0	0	2	0	0	0	0.333333	k__Bacteria;p__Firmicutes;c__Clostridia;o__Peptostreptococcales-Tissierellales;f__Peptostreptococcales-Tissierellales;g__Tepidimicrobium;s__Tepidimicrobium_sp.;
Treponema_lecithinolyticum	0	0	0	0	0	0	0	0	0	0	0	0	0	0	0	0	0	0	0	0	0	0	0	0	0	0	0	0	0	0	0	0	0	0	0	0	0	3	0	0	0	0.5	k__Bacteria;p__Spirochaetota;c__Spirochaetia;o__Spirochaetales;f__Spirochaetaceae;g__Treponema;s__Treponema_lecithinolyticum;
methanogenic_archaeon	0	3	0	0	0	0	0.5	0	0	0	0	0	3	0.5	0	0	0	0	0	0	0	0	0	0	0	0	0	0	0	0	0	0	0	0	0	0	0	0	0	0	0	0	k__Archaea;p__Thermoplasmatota;c__Thermoplasmata;o__Methanomassiliicoccales;f__Methanomethylophilaceae;s__methanogenic_archaeon;
Leptotrichia_goodfellowii	0	0	0	0	0	0	0	0	0	0	0	0	0	0	0	0	0	0	0	0	0	0	0	0	0	0	0	0	0	0	0	0	0	0	0	0	0	0	3	0	0	0.5	k__Bacteria;p__Fusobacteriota;c__Fusobacteriia;o__Fusobacteriales;f__Leptotrichiaceae;g__Leptotrichia;s__Leptotrichia_goodfellowii;
Lactobacillus_manihotivorans	0	0	0	0	0	1	0.166667	0	0	0	0	0	0	0	0	0	0	0	3	0	0.5	0	0	0	0	0	1	0.166667	0	0	0	0	0	0	0	0	0	2	0	2	2	1	k__Bacteria;p__Firmicutes;c__Bacilli;o__Lactobacillales;f__Lactobacillaceae;g__Lactobacillus;s__Lactobacillus_manihotivorans;
Ignatzschineria_sp.	0	0	0	0	0	0	0	0	0	1	0	0	0	0.166667	0	0	0	1	0	0	0.166667	0	0	0	0	1	2	0.5	0	0	1	2	0	3	1	0	0	0	0	1	0	0.166667	k__Bacteria;p__Proteobacteria;c__Gammaproteobacteria;o__Cardiobacteriales;f__Wohlfahrtiimonadaceae;g__Ignatzschineria;s__Ignatzschineria_sp.;
Clostridiaceae_bacterium	0	0	0	0	0	0	0	0	0	0	0	0	0	0	0	0	0	0	0	0	0	0	3	0	0	0	0	0.5	0	0	0	0	0	0	0	0	0	0	0	0	0	0	k__Bacteria;p__Firmicutes;c__Clostridia;o__Oscillospirales;f__Ruminococcaceae;g__Ruminococcus;s__Clostridiaceae_bacterium;
Helicobacter_pametensis	3	0	0	0	0	0	0.5	0	0	0	0	0	0	0	0	0	0	0	0	0	0	0	0	0	0	0	0	0	0	0	0	0	0	0	0	0	0	0	0	0	0	0	k__Bacteria;p__Campilobacterota;c__Campylobacteria;o__Campylobacterales;f__Helicobacteraceae;g__Helicobacter;s__Helicobacter_pametensis;
Vagococcus_fluvialis	0	0	1	0	0	0	0.166667	3	1	0	0	3	1	1.33333	0	0	0	0	0	0	0	0	1	0	0	0	1	0.333333	1	1	2	0	2	0	1	2	1	0	2	2	0	1.16667	k__Bacteria;p__Firmicutes;c__Bacilli;o__Lactobacillales;f__Vagococcaceae;g__Vagococcus;s__Vagococcus_fluvialis;
Acidovorax_sp.	0	0	0	0	0	0	0	0	0	0	0	0	0	0	0	0	0	0	0	0	0	0	1	0	0	0	0	0.166667	0	0	0	0	0	0	0	0	0	0	0	0	0	0	k__Bacteria;p__Proteobacteria;c__Gammaproteobacteria;o__Burkholderiales;f__Comamonadaceae;s__Acidovorax_sp.;
Prevotella_marshii	0	0	0	0	0	0	0	0	0	0	0	0	0	0	0	0	0	0	0	0	0	0	0	0	0	0	0	0	0	0	0	0	0	0	0	0	0	3	0	0	0	0.5	k__Bacteria;p__Bacteroidota;c__Bacteroidia;o__Bacteroidales;f__Prevotellaceae;g__Prevotella;s__Prevotella_marshii;
Bacteroidales_bacterium	1	1	1	3	0	0	1	1	0	0	0	0	0	0.166667	0	0	0	0	0	1	0.166667	0	0	0	0	0	0	0	1	0	0	0	0	0	0.166667	0	0	0	0	0	0	0	k__Bacteria;p__Verrucomicrobiota;c__Lentisphaeria;o__Victivallales;f__vadinBE97;g__vadinBE97;s__Bacteroidales_bacterium;
Lactobacillus_senioris	0	0	0	1	0	0	0.166667	0	0	0	0	0	0	0	0	0	0	0	0	0	0	1	3	0	1	1	0	1	0	0	0	0	0	0	0	0	0	1	1	0	1	0.5	k__Bacteria;p__Firmicutes;c__Bacilli;o__Lactobacillales;f__Lactobacillaceae;g__Lactobacillus;s__Lactobacillus_senioris;
Lactobacillus_phage	0	0	0	0	0	0	0	0	0	0	1	0	0	0.166667	0	0	0	0	0	0	0	0	0	0	0	0	0	0	0	0	0	0	0	0	0	2	1	2	3	0	1	1.5	k__Bacteria;p__Firmicutes;c__Bacilli;o__Lactobacillales;f__Lactobacillaceae;g__Lactobacillus;s__Lactobacillus_phage;
Christensenella_sp.	0	0	0	0	0	2	0.333333	1	0	0	0	0	0	0.166667	0	0	3	0	0	0	0.5	0	0	0	0	0	0	0	0	0	0	0	0	0	0	1	1	0	2	0	0	0.666667	k__Bacteria;p__Firmicutes;c__Clostridia;o__Christensenellales;f__Christensenellaceae;g__Christensenellaceae;s__Christensenella_sp.;
Acidaminococcus_intestini	0	0	0	0	0	0	0	0	0	0	0	0	0	0	0	0	0	0	0	0	0	0	0	0	0	0	0	0	0	0	0	0	0	0	0	0	0	0	0	0	0	0	k__Bacteria;p__Firmicutes;c__Negativicutes;o__Acidaminococcales;f__Acidaminococcaceae;g__Acidaminococcus;s__Acidaminococcus_intestini;
Anaerovorax_sp.	0	0	0	0	0	0	0	0	0	0	0	0	0	0	0	0	1	0	0	0	0.166667	0	0	0	3	0	0	0.5	0	0	0	0	0	0	0	0	0	0	0	0	0	0	k__Bacteria;p__Firmicutes;c__Clostridia;o__Peptostreptococcales-Tissierellales;f__Anaerovoracaceae;g__Anaerovorax;s__Anaerovorax_sp.;
Oligella_ureolytica	0	0	0	0	0	0	0	0	0	0	0	0	0	0	0	0	0	0	0	0	0	1	0	0	0	0	0	0.166667	0	0	0	0	1	0	0.166667	0	0	0	0	0	0	0	k__Bacteria;p__Proteobacteria;c__Gammaproteobacteria;o__Burkholderiales;f__Alcaligenaceae;g__Oligella;s__Oligella_ureolytica;
Firmicutes_oral	0	0	0	0	0	0	0	0	0	0	0	0	0	0	0	0	0	0	0	0	0	0	0	0	0	0	0	0	0	0	0	0	0	0	0	0	0	1	0	0	0	0.166667	k__Bacteria;p__Firmicutes;c__Clostridia;o__Lachnospirales;f__Lachnospiraceae;g__Butyrivibrio;s__Firmicutes_oral;
Lachnospiraceae	0	0	0	0	0	0	0	0	0	0	0	0	0	0	0	0	0	0	0	0	0	0	0	0	0	0	0	0	0	0	0	0	0	0	0	0	2	0	0	0	0	0.333333	k__Bacteria;p__Firmicutes;c__Clostridia;o__Lachnospirales;f__Lachnospiraceae;g__Lachnospiraceae_NK4A136_group;s__Lachnospiraceae;
Streptococcus_pluranimalium	0	0	0	1	0	0	0.166667	0	0	0	0	0	0	0	0	0	0	0	0	0	0	0	2	0	2	0	0	0.666667	0	0	1	1	2	0	0.666667	2	0	0	1	0	0	0.5	k__Bacteria;p__Firmicutes;c__Bacilli;o__Lactobacillales;f__Streptococcaceae;g__Streptococcus;s__Streptococcus_pluranimalium;
Sanguibacter_sp.	0	0	0	0	0	0	0	0	0	0	0	0	0	0	0	0	0	0	0	0	0	0	0	0	0	0	0	0	0	1	0	1	0	1	0.5	1	1	2	2	0	0	1	k__Bacteria;p__Actinobacteriota;c__Actinobacteria;o__Micrococcales;f__Sanguibacteraceae;g__Sanguibacter;s__Sanguibacter_sp.;
Paracoccus_marcusii	0	0	0	0	0	0	0	0	0	0	0	0	0	0	0	0	0	0	0	0	0	0	0	0	0	0	0	0	2	0	0	0	0	0	0.333333	1	1	0	0	0	0	0.333333	k__Bacteria;p__Proteobacteria;c__Alphaproteobacteria;o__Rhodobacterales;f__Rhodobacteraceae;g__Paracoccus;s__Paracoccus_marcusii;
Sphingopyxis_granuli	0	0	0	0	0	0	0	0	0	0	0	0	0	0	0	0	2	0	0	0	0.333333	0	0	0	0	0	0	0	0	0	0	0	0	0	0	0	0	0	0	0	0	0	k__Bacteria;p__Proteobacteria;c__Alphaproteobacteria;o__Sphingomonadales;f__Sphingomonadaceae;g__Sphingopyxis;s__Sphingopyxis_granuli;
Prevotella_dentalis	0	0	0	0	0	0	0	0	0	0	0	0	0	0	0	0	0	0	0	0	0	0	0	0	0	0	0	0	0	0	0	0	0	0	0	0	0	2	0	0	0	0.333333	k__Bacteria;p__Bacteroidota;c__Bacteroidia;o__Bacteroidales;f__Prevotellaceae;g__Prevotella;s__Prevotella_dentalis;
Azospira_sp.	0	0	0	0	0	0	0	0	0	0	0	0	0	0	0	0	0	0	0	0	0	0	0	0	0	0	0	0	0	0	0	0	0	0	0	0	0	0	2	0	0	0.333333	k__Bacteria;p__Proteobacteria;c__Gammaproteobacteria;o__Burkholderiales;f__Rhodocyclaceae;g__Azospira;s__Azospira_sp.;
Prevotella_bivia	0	0	0	0	0	0	0	0	0	0	0	0	0	0	0	0	0	0	0	0	0	0	0	0	0	0	0	0	0	0	0	0	0	0	0	2	1	2	0	0	2	1.16667	k__Bacteria;p__Bacteroidota;c__Bacteroidia;o__Bacteroidales;f__Prevotellaceae;g__Prevotella;s__Prevotella_bivia;
Eubacterium_sp.	0	0	0	0	0	0	0	0	0	0	0	0	0	0	0	0	0	0	0	0	0	0	0	0	0	0	0	0	0	0	0	0	0	0	0	0	0	2	0	0	0	0.333333	k__Bacteria;p__Firmicutes;c__Clostridia;o__Lachnospirales;f__Lachnospiraceae;g__Lachnoanaerobaculum;s__Eubacterium_sp.;
Deinococcus_sp.	0	0	0	0	0	0	0	0	0	0	0	0	0	0	0	0	0	0	0	0	0	0	0	0	0	0	0	0	0	0	0	0	0	0	0	0	0	0	0	2	0	0.333333	k__Bacteria;p__Deinococcota;c__Deinococci;o__Deinococcales;f__Deinococcaceae;g__Deinococcus;s__Deinococcus_sp.;
Clostridium_tetani	0	0	0	0	0	0	0	0	0	0	0	0	0	0	0	0	0	0	0	0	0	0	0	0	0	0	0	0	0	2	0	0	0	0	0.333333	0	0	0	0	0	0	0	k__Bacteria;p__Firmicutes;c__Clostridia;o__Clostridiales;f__Clostridiaceae;g__Clostridium_sensu_stricto_15;s__Clostridium_tetani;
Clostridiaceae_bacterium	0	0	0	0	0	0	0	0	0	0	0	0	0	0	0	0	0	0	0	0	0	0	0	0	0	0	0	0	0	0	0	0	0	0	0	0	2	0	0	0	2	0.666667	k__Bacteria;p__Firmicutes;c__Clostridia;o__Lachnospirales;f__Lachnospiraceae;s__Clostridiaceae_bacterium;
Desulfovibrio_oxamicus	0	0	0	0	0	0	0	0	0	0	0	0	0	0	0	0	2	0	0	0	0.333333	0	0	0	0	0	0	0	0	0	0	0	0	0	0	0	0	0	0	0	0	0	k__Bacteria;p__Desulfobacterota;c__Desulfovibrionia;o__Desulfovibrionales;f__Desulfovibrionaceae;g__Desulfovibrio;s__Desulfovibrio_oxamicus;
Bacteroides_kribbi	0	0	0	0	0	0	0	0	0	0	0	0	0	0	0	0	0	0	0	0	0	0	0	0	0	2	0	0.333333	0	0	0	0	0	0	0	0	0	0	0	0	0	0	k__Bacteria;p__Bacteroidota;c__Bacteroidia;o__Bacteroidales;f__Bacteroidaceae;g__Bacteroides;s__Bacteroides_kribbi;
Paenibacillus_daejeonensis	0	0	0	0	0	0	0	0	0	0	0	0	0	0	0	0	0	0	0	0	0	0	0	0	0	0	0	0	0	0	0	0	0	0	0	0	0	0	0	0	2	0.333333	k__Bacteria;p__Firmicutes;c__Bacilli;o__Paenibacillales;f__Paenibacillaceae;g__Paenibacillus;s__Paenibacillus_daejeonensis;
Scardovia_wiggsiae	0	0	0	0	0	0	0	0	0	0	0	0	0	0	0	0	0	0	0	0	0	0	0	0	0	0	0	0	0	0	0	0	0	0	0	0	0	0	1	0	0	0.166667	k__Bacteria;p__Actinobacteriota;c__Actinobacteria;o__Bifidobacteriales;f__Bifidobacteriaceae;g__Scardovia;s__Scardovia_wiggsiae;
Cutibacterium_granulosum	0	0	0	0	0	0	0	0	0	0	0	0	0	0	0	0	0	0	0	0	0	0	0	0	0	0	0	0	0	0	0	0	0	0	0	0	0	1	0	0	1	0.333333	k__Bacteria;p__Actinobacteriota;c__Actinobacteria;o__Propionibacteriales;f__Propionibacteriaceae;g__Cutibacterium;s__Cutibacterium_granulosum;
Anaerococcus_mediterraneensis	0	0	0	0	0	0	0	0	0	0	0	0	0	0	0	0	0	0	0	0	0	0	0	0	0	0	0	0	0	1	0	0	0	0	0.166667	0	0	0	0	0	0	0	k__Bacteria;p__Firmicutes;c__Clostridia;o__Peptostreptococcales-Tissierellales;f__Peptostreptococcales-Tissierellales;g__Anaerococcus;s__Anaerococcus_mediterraneensis;
Johnsonella_ignava	0	0	0	0	0	0	0	0	0	0	0	0	0	0	0	0	0	0	0	0	0	0	0	0	0	0	0	0	0	0	0	0	0	0	0	0	0	2	0	0	0	0.333333	k__Bacteria;p__Firmicutes;c__Clostridia;o__Lachnospirales;f__Lachnospiraceae;g__Johnsonella;s__Johnsonella_ignava;
Inostemma_sp.	0	0	0	0	0	0	0	0	0	0	0	0	0	0	0	0	0	0	0	0	0	0	1	0	0	0	0	0.166667	0	0	0	0	0	0	0	0	0	0	0	0	0	0	k__Bacteria;p__Bacteroidota;c__Bacteroidia;o__Bacteroidales;f__Dysgonomonadaceae;g__Proteiniphilum;s__Inostemma_sp.;
Leuconostoc_citreum	0	0	0	0	0	0	0	0	0	0	0	0	0	0	0	0	1	0	0	0	0.166667	0	1	0	0	0	0	0.166667	0	1	0	0	0	0	0.166667	0	0	0	0	0	0	0	k__Bacteria;p__Firmicutes;c__Bacilli;o__Lactobacillales;f__Leuconostocaceae;g__Leuconostoc;s__Leuconostoc_citreum;
Others	53306	44069	39043	49583	50262	42589	46475.3	42634	45120	49785	41060	51649	44741	45831.5	50654	43976	37028	44155	58887	51564	47710.7	10005	21755	9102	22363	11646	14633	14917.3	10521	13275	12248	13733	16521	12692	13165	22983	20894	22034	19053	20692	28945	22433.5	Others
							#DIV/0!							#DIV/0!							#DIV/0!							#DIV/0!							#DIV/0!							#DIV/0!
							#DIV/0!							#DIV/0!							#DIV/0!							#DIV/0!							#DIV/0!							#DIV/0!
							#DIV/0!							#DIV/0!							#DIV/0!							#DIV/0!							#DIV/0!							#DIV/0!
							#DIV/0!							#DIV/0!							#DIV/0!							#DIV/0!							#DIV/0!							#DIV/0!
							#DIV/0!							#DIV/0!							#DIV/0!							#DIV/0!							#DIV/0!							#DIV/0!
							#DIV/0!							#DIV/0!							#DIV/0!							#DIV/0!							#DIV/0!							#DIV/0!
							#DIV/0!							#DIV/0!							#DIV/0!							#DIV/0!							#DIV/0!							#DIV/0!
							#DIV/0!							#DIV/0!							#DIV/0!							#DIV/0!							#DIV/0!							#DIV/0!
							#DIV/0!							#DIV/0!							#DIV/0!							#DIV/0!							#DIV/0!							#DIV/0!
							#DIV/0!							#DIV/0!							#DIV/0!							#DIV/0!							#DIV/0!							#DIV/0!
							#DIV/0!							#DIV/0!							#DIV/0!							#DIV/0!							#DIV/0!							#DIV/0!
							#DIV/0!							#DIV/0!							#DIV/0!							#DIV/0!							#DIV/0!							#DIV/0!
							#DIV/0!							#DIV/0!							#DIV/0!							#DIV/0!							#DIV/0!							#DIV/0!
							#DIV/0!							#DIV/0!							#DIV/0!							#DIV/0!							#DIV/0!							#DIV/0!
							#DIV/0!							#DIV/0!							#DIV/0!							#DIV/0!							#DIV/0!							#DIV/0!
							#DIV/0!							#DIV/0!							#DIV/0!							#DIV/0!							#DIV/0!							#DIV/0!
							#DIV/0!							#DIV/0!							#DIV/0!							#DIV/0!							#DIV/0!							#DIV/0!
							#DIV/0!							#DIV/0!							#DIV/0!							#DIV/0!							#DIV/0!							#DIV/0!
							#DIV/0!							#DIV/0!							#DIV/0!							#DIV/0!							#DIV/0!							#DIV/0!
							#DIV/0!							#DIV/0!							#DIV/0!							#DIV/0!							#DIV/0!							#DIV/0!
							#DIV/0!							#DIV/0!							#DIV/0!							#DIV/0!							#DIV/0!							#DIV/0!
							#DIV/0!							#DIV/0!							#DIV/0!							#DIV/0!							#DIV/0!							#DIV/0!
							#DIV/0!							#DIV/0!							#DIV/0!							#DIV/0!							#DIV/0!							#DIV/0!
							#DIV/0!							#DIV/0!							#DIV/0!							#DIV/0!							#DIV/0!							#DIV/0!
							#DIV/0!							#DIV/0!							#DIV/0!							#DIV/0!							#DIV/0!							#DIV/0!
							#DIV/0!							#DIV/0!							#DIV/0!							#DIV/0!							#DIV/0!							#DIV/0!
							#DIV/0!							#DIV/0!							#DIV/0!							#DIV/0!							#DIV/0!							#DIV/0!
							#DIV/0!							#DIV/0!							#DIV/0!							#DIV/0!							#DIV/0!							#DIV/0!
							#DIV/0!							#DIV/0!							#DIV/0!							#DIV/0!							#DIV/0!							#DIV/0!
							#DIV/0!							#DIV/0!							#DIV/0!							#DIV/0!							#DIV/0!							#DIV/0!
							#DIV/0!							#DIV/0!							#DIV/0!							#DIV/0!							#DIV/0!							#DIV/0!
							#DIV/0!							#DIV/0!							#DIV/0!							#DIV/0!							#DIV/0!							#DIV/0!
							#DIV/0!							#DIV/0!							#DIV/0!							#DIV/0!							#DIV/0!							#DIV/0!
							#DIV/0!							#DIV/0!							#DIV/0!							#DIV/0!							#DIV/0!							#DIV/0!
							#DIV/0!							#DIV/0!							#DIV/0!							#DIV/0!							#DIV/0!							#DIV/0!
							#DIV/0!							#DIV/0!							#DIV/0!							#DIV/0!							#DIV/0!							#DIV/0!
							#DIV/0!							#DIV/0!							#DIV/0!							#DIV/0!							#DIV/0!							#DIV/0!
							#DIV/0!							#DIV/0!							#DIV/0!							#DIV/0!							#DIV/0!							#DIV/0!
							#DIV/0!							#DIV/0!							#DIV/0!							#DIV/0!							#DIV/0!							#DIV/0!
							#DIV/0!							#DIV/0!							#DIV/0!							#DIV/0!							#DIV/0!							#DIV/0!
							#DIV/0!							#DIV/0!							#DIV/0!							#DIV/0!							#DIV/0!							#DIV/0!
							#DIV/0!							#DIV/0!							#DIV/0!							#DIV/0!							#DIV/0!							#DIV/0!
							#DIV/0!							#DIV/0!							#DIV/0!							#DIV/0!							#DIV/0!							#DIV/0!
							#DIV/0!							#DIV/0!							#DIV/0!							#DIV/0!							#DIV/0!							#DIV/0!
							#DIV/0!							#DIV/0!							#DIV/0!							#DIV/0!							#DIV/0!							#DIV/0!
							#DIV/0!							#DIV/0!							#DIV/0!							#DIV/0!							#DIV/0!							#DIV/0!
							#DIV/0!							#DIV/0!							#DIV/0!							#DIV/0!							#DIV/0!							#DIV/0!
							#DIV/0!							#DIV/0!							#DIV/0!							#DIV/0!							#DIV/0!							#DIV/0!
							#DIV/0!							#DIV/0!							#DIV/0!							#DIV/0!							#DIV/0!							#DIV/0!
							#DIV/0!							#DIV/0!							#DIV/0!							#DIV/0!							#DIV/0!							#DIV/0!
							#DIV/0!							#DIV/0!							#DIV/0!							#DIV/0!							#DIV/0!							#DIV/0!
							#DIV/0!							#DIV/0!							#DIV/0!							#DIV/0!							#DIV/0!							#DIV/0!
							#DIV/0!							#DIV/0!							#DIV/0!							#DIV/0!							#DIV/0!							#DIV/0!
							#DIV/0!							#DIV/0!							#DIV/0!							#DIV/0!							#DIV/0!							#DIV/0!
							#DIV/0!							#DIV/0!							#DIV/0!							#DIV/0!							#DIV/0!							#DIV/0!
							#DIV/0!							#DIV/0!							#DIV/0!							#DIV/0!							#DIV/0!							#DIV/0!
							#DIV/0!							#DIV/0!							#DIV/0!							#DIV/0!							#DIV/0!							#DIV/0!
							#DIV/0!							#DIV/0!							#DIV/0!							#DIV/0!							#DIV/0!							#DIV/0!
							#DIV/0!							#DIV/0!							#DIV/0!							#DIV/0!							#DIV/0!							#DIV/0!
							#DIV/0!							#DIV/0!							#DIV/0!							#DIV/0!							#DIV/0!							#DIV/0!
							#DIV/0!							#DIV/0!							#DIV/0!							#DIV/0!							#DIV/0!							#DIV/0!
							#DIV/0!							#DIV/0!							#DIV/0!							#DIV/0!							#DIV/0!							#DIV/0!
