# Supplementary material for: Diet replacement with whole insect larvae affects intestinal morphology and microbiota of broiler chickens
Source: Sci Rep. 2024 Mar 21;14:6836. doi: 10.1038/s41598-024-54184-9 (PMC10957974; doi:10.1038/s41598-024-54184-9)
Supplement: Supplementary file 8 — Supplementary Table 6. [file 41598_2024_54184_MOESM8_ESM.xlsx]

## Sheet: LEGEND
Supplementary Table 6. Alpha-diversity indices as indicated by Chao 1, Shannon index and rarefaction of the observed species.

## Sheet: Suppl Table 4 
Sample name	observed_species	mean	shannon	mean	simpson	mean	chao1	mean	ACE	mean	goods_coverage	mean
CONTROL.C1	501	505.3	6.104	6	0.954	0.9	561.8	614.1	572.024	607	0.996	0.995
CONTROL.C2	550		5.933		0.931		725.918		691.214		0.994
CONTROL.C3	468		6.12		0.962		567.185		559.311		0.996
CONTROL.C4	472		5.828		0.938		533.263		549.566		0.996
CONTROL.C5	525		6.284		0.961		685.111		644.837		0.994
CONTROL.C6	516		5.868		0.932		611.2		625.031		0.995
TM10.C1	616	565.7	6.828	6.7	0.982	1	749.875	666.7	759.398	679.1	0.993	0.995
TM10.C2	545		6.64		0.978		664.016		646.175		0.995
TM10.C3	579		6.83		0.982		664.558		697.771		0.994
TM10.C4	569		6.774		0.981		638.258		663.173		0.995
TM10.C5	558		6.154		0.951		697.462		712.968		0.994
TM10.C6	527		6.711		0.981		585.75		595.412		0.996
TM5.C1	530	565.5	6.018	5.7	0.939	0.9	657.015	689.7	647.562	698.1	0.994	0.994
TM5.C2	510		5.502		0.895		620.338		620.856		0.995
TM5.C3	640		6.108		0.949		744.327		769.256		0.993
TM5.C4	547		6.12		0.955		669.962		680.707		0.994
TM5.C5	566		5.264		0.861		690.739		707.431		0.993
TM5.C6	600		5.39		0.872		755.867		763.081		0.993
CONTROL.I1	564	404.8	4.615	3.9	0.866	0.8	741.892	531.4	790.84	544.1	0.992	0.995
CONTROL.I2	491		4.605		0.828		620.733		632.83		0.994
CONTROL.I3	321		3.394		0.77		367.922		377.43		0.997
CONTROL.I4	362		3.158		0.744		588.5		564.431		0.994
CONTROL.I5	348		3.764		0.777		437.034		459.743		0.996
CONTROL.I6	343		4.085		0.848		432.034		439.571		0.996
TM10.I1	356	372	4.145	4.1	0.863	0.8	422.514	458	439.675	468.1	0.996	0.996
TM10.I2	379		4.199		0.847		479.258		492.616		0.995
TM10.I3	385		4.27		0.873		502		496.595		0.995
TM10.I4	361		4.151		0.855		398		412.537		0.997
TM10.I5	350		3.664		0.794		439.795		467.51		0.995
TM10.I6	401		4.409		0.852		506.356		499.671		0.995
TM5.I1	376	411.8	5.109	5.2	0.929	0.9	465.833	528.6	474.378	523.2	0.996	0.995
TM5.I2	469		5.176		0.939		673.915		643.645		0.993
TM5.I3	434		5.254		0.937		570.685		552.947		0.995
TM5.I4	361		5.039		0.931		473.222		455.721		0.996
TM5.I5	341		5.123		0.942		405.5		418.185		0.996
TM5.I6	490		5.501		0.943		582.727		594.522		0.995
